# Supplementary material for: Control of Bacillus subtilis Replication Initiation during Physiological Transitions and Perturbations
Source: mBio. 2019 Dec 17;10(6):e02205-19. doi: 10.1128/mBio.02205-19 (PMC6918070; doi:10.1128/mBio.02205-19)
Supplement: DATA SET S1 [file mBio.02205-19-sd001.xlsx]

## Sheet: gly+ 0 uM cam
id	birth time (minute)	division time (minute)	initiation time (minute)	birth length (micron)	division length (micron)	width (micron)	added division length (micron)	generation time (minute)	growth rate (1/hour)	septum position	overlapping cell cycles	C period (minute)	D period (minute)	C+D (minute)	initiation length per ori (micron)	added initiation length (micron)	daughters
f01p0038t0364r01	546	571.5	None	4.3	8.7	0.68	4.41	25.5	1.72	0.52	None	None	None	None	None	None	['f01p0038t0381r01', 'f01p0038t0381r02']
f01p0038t0381r01	571.5	594	None	4.51	8.61	0.64	4.1	22.5	1.68	0.5	None	None	None	None	None	None	['f01p0038t0396r01', 'f01p0038t0396r02']
f01p0038t0396r01	594	618	None	4.3	8.27	0.67	3.97	24	1.77	0.61	None	None	None	None	None	None	['f01p0038t0412r01', 'f01p0038t0412r02']
f01p0038t0412r01	618	637.5	583.5	5.07	9.26	0.66	4.19	19.5	1.87	0.46	3	None	None	54	1.65039	None	['f01p0038t0425r01', 'f01p0038t0425r02']
f01p0038t0425r01	637.5	654	None	4.29	6.61	0.7	2.31	16.5	1.64	0.57	None	None	None	None	None	None	['f01p0038t0436r01', 'f01p0038t0436r02']
f01p0038t0436r01	654	676.5	622.5	3.74	6.69	0.69	2.95	22.5	1.56	0.56	3	None	None	54	1.48535	None	['f01p0038t0451r01', 'f01p0038t0451r02']
f01p0038t0451r01	676.5	717	None	3.75	11.77	0.65	8.02	40.5	1.68	0.52	None	None	None	None	None	None	['f01p0038t0478r01', 'f01p0038t0478r02']
f01p0038t0478r01	717	736.5	676.5	6.16	10.57	0.68	4.4	19.5	1.76	0.6	2	None	None	60	1.87695	1.81445	['f01p0038t0491r01', 'f01p0038t0491r02']
f01p0038t0491r01	736.5	756	700.5	6.38	10.48	0.7	4.1	19.5	1.61	0.5	3	None	None	55.5	1.8457	None	['f01p0038t0504r01', 'f01p0038t0504r02']
f01p0038t0504r01	756	784.5	None	5.29	10.69	0.71	5.39	28.5	1.51	0.48	None	None	None	None	None	None	['f01p0038t0523r01', 'f01p0038t0523r02']
f01p0038t0523r01	784.5	801	None	5.18	7.61	0.71	2.44	16.5	1.55	0.48	None	None	None	None	None	None	['f01p0038t0534r01', 'f01p0038t0534r02']
f01p0038t0534r01	801	820.5	760.5	3.63	6.84	0.72	3.21	19.5	1.93	0.56	3	None	None	60	1.48633	1.5957	['f01p0038t0547r01', 'f01p0038t0547r02']
f01p0038t0547r01	820.5	837	790.5	3.86	6.39	0.76	2.53	16.5	1.9	0.53	3	None	None	46.5	1.54102	1.70508	['f01p0038t0558r01', 'f01p0038t0558r02']
f01p0038t0558r01	837	871.5	817.5	3.41	9.58	0.69	6.16	34.5	1.82	0.41	3	None	None	54	1.62305	None	['f01p0038t0581r01', 'f01p0038t0581r02']
f01p0081t0247r01	370.5	385.5	None	3.75	5.66	0.69	1.91	14.98	1.63	0.49	None	None	None	None	None	None	['f01p0081t0257r01', 'f01p0081t0257r02']
f01p0081t0257r01	385.5	408	None	2.77	4.75	0.72	1.98	22.5	1.72	0.44	None	None	None	None	None	None	['f01p0081t0272r01', 'f01p0081t0272r02']
f01p0081t0272r01	408	438	388.5	2.09	5.35	0.73	3.26	30	1.86	0.54	2	None	None	49.5	1.48926	2.25684	['f01p0081t0292r01', 'f01p0081t0292r02']
f01p0081t0292r01	438	465	424.5	2.89	5.39	0.69	2.5	27	1.51	0.47	2	None	None	40.5	1.87305	None	['f01p0081t0310r01', 'f01p0081t0310r02']
f01p0081t0310r01	465	492	None	2.53	5.28	0.69	2.75	27	1.63	0.48	None	None	None	None	None	None	['f01p0081t0328r01', 'f01p0081t0328r02']
f01p0081t0328r01	492	526.5	463.5	2.53	6.55	0.67	4.02	34.5	1.58	0.54	3	None	None	63	1.375	1.375	['f01p0081t0351r01', 'f01p0081t0351r02']
f01p0081t0351r01	526.5	553.5	490.5	3.53	7.2	0.69	3.68	27	1.65	0.55	3	None	None	63	1.375	1.54102	['f01p0081t0369r01', 'f01p0081t0369r02']
f01p0081t0369r01	553.5	582	520.5	3.98	7.71	0.66	3.72	28.5	1.43	0.54	3	None	None	61.5	1.45801	1.40332	['f01p0081t0388r01', 'f01p0081t0388r02']
f01p0081t0388r01	582	600	544.5	4.18	6.61	0.7	2.42	18	1.65	0.5	3	None	None	55.5	1.43066	1.4873	['f01p0081t0400r01', 'f01p0081t0400r02']
f01p0081t0400r01	600	619.5	568.5	3.3	5.84	0.74	2.54	19.5	1.87	0.55	3	None	None	51	1.45898	1.56641	['f01p0081t0413r01', 'f01p0081t0413r02']
f01p0081t0413r01	619.5	645	595.5	3.19	6.84	0.74	3.65	25.5	1.79	0.5	3	None	None	49.5	1.5127	None	['f01p0081t0430r01', 'f01p0081t0430r02']
f01p0081t0430r01	645	669	None	3.43	5.98	0.72	2.55	24.02	1.44	0.52	None	None	None	None	None	None	['f01p0081t0446r01', 'f01p0081t0446r02']
f01p0081t0446r01	669	693	None	3.1	5.19	0.67	2.09	23.98	1.31	0.51	None	None	None	None	None	None	['f01p0081t0462r01', 'f01p0081t0462r02']
f01p0081t0462r01	693	727.5	None	2.65	7.4	0.69	4.75	34.5	1.79	0.46	None	None	None	None	None	None	['f01p0081t0485r01', 'f01p0081t0485r02']
f01p0081t0485r01	727.5	762	None	3.42	9.91	0.71	6.5	34.5	1.89	0.53	None	None	None	None	None	None	['f01p0081t0508r01', 'f01p0081t0508r02']
f01p0081t0508r01	762	781.5	None	5.28	8.36	0.71	3.08	19.5	1.54	0.5	None	None	None	None	None	None	['f01p0081t0521r01', 'f01p0081t0521r02']
f01p0081t0521r01	781.5	811.5	None	4.18	8.7	0.72	4.52	30	1.42	0.52	None	None	None	None	None	None	['f01p0081t0541r01', 'f01p0081t0541r02']
f01p0081t0541r01	811.5	832.5	None	4.52	8.4	0.72	3.88	21	1.73	0.5	None	None	None	None	None	None	['f01p0081t0555r01', 'f01p0081t0555r02']
f01p0081t0555r01	832.5	847.5	None	4.2	6.39	0.63	2.19	15	1.77	0.59	None	None	None	None	None	None	['f01p0081t0565r01', 'f01p0081t0565r02']
f01p0386t0250r01	375	400.5	None	3.45	6.98	0.73	3.52	25.5	1.7	0.57	None	None	None	None	None	None	['f01p0386t0267r01', 'f01p0386t0267r02']
f01p0386t0267r01	400.5	423	None	3.97	6.94	0.71	2.97	22.5	1.62	0.43	None	None	None	None	None	None	['f01p0386t0282r01', 'f01p0386t0282r02']
f01p0386t0282r01	423	453	None	2.98	5.96	0.68	2.98	30	1.45	0.46	None	None	None	None	None	None	['f01p0386t0302r01', 'f01p0386t0302r02']
f01p0386t0302r01	453	484.5	None	2.75	6.53	0.68	3.77	31.5	1.79	0.54	None	None	None	None	None	None	['f01p0386t0323r01', 'f01p0386t0323r02']
f01p0386t0323r01	484.5	511.5	451.5	3.55	7.5	0.75	3.96	27	1.71	0.56	3	None	None	60	1.54102	1.375	['f01p0386t0341r01', 'f01p0386t0341r02']
f01p0386t0341r01	511.5	538.5	478.5	4.19	8.71	0.73	4.52	27	1.74	0.53	3	None	None	60	1.45801	1.5127	['f01p0386t0359r01', 'f01p0386t0359r02']
f01p0386t0359r01	538.5	565.5	502.5	4.62	8.52	0.7	3.89	27	1.44	0.61	3	None	None	63	1.48535	None	['f01p0386t0377r01', 'f01p0386t0377r02']
f01p0386t0377r01	565.5	583.5	None	5.2	7.61	0.69	2.41	18	1.45	0.52	None	None	None	None	None	None	['f01p0386t0389r01', 'f01p0386t0389r02']
f01p0386t0389r01	583.5	601.5	None	3.96	6.54	0.71	2.57	18	1.76	0.49	None	None	None	None	None	None	['f01p0386t0401r01', 'f01p0386t0401r02']
f01p0386t0401r01	601.5	619.5	571.5	3.21	5.12	0.67	1.91	18	1.61	0.5	3	None	None	48	1.45898	1.45703	['f01p0386t0413r01', 'f01p0386t0413r02']
f01p0386t0413r01	619.5	645	595.5	2.55	4.86	0.74	2.31	25.5	1.55	0.5	3	None	None	49.5	1.45801	1.09277	['f01p0386t0430r01', 'f01p0386t0430r02']
f01p0386t0430r01	645	675	619.5	2.42	5.32	0.73	2.9	30	1.6	0.5	2	None	None	55.5	1.27539	1.49414	['f01p0386t0450r01', 'f01p0386t0450r02']
f01p0386t0450r01	675	700.5	649.5	2.65	5.33	0.69	2.68	25.5	1.67	0.56	2	None	None	51	1.38477	1.37305	['f01p0386t0467r01', 'f01p0386t0467r02']
f01p0386t0467r01	700.5	721.5	676.5	2.98	5.45	0.72	2.47	21	1.71	0.51	2	None	None	45	1.37891	2.0332	['f01p0386t0481r01', 'f01p0386t0481r02']
f01p0386t0481r01	721.5	760.5	703.5	2.77	9.02	0.69	6.25	39	1.75	0.56	2	None	None	57	1.70605	1.8291	['f01p0386t0507r01', 'f01p0386t0507r02']
f01p0386t0507r01	760.5	777	727.5	5.07	7.49	0.72	2.43	16.5	1.62	0.49	2	None	None	49.5	1.76758	None	['f01p0386t0518r01', 'f01p0386t0518r02']
f01p0386t0518r01	777	799.5	None	3.64	5.03	0.71	1.4	22.5	0.86	0.51	None	None	None	None	None	None	['f01p0386t0533r01', 'f01p0386t0533r02']
f01p0472t0249r01	373.5	394.5	None	3.86	6.72	0.71	2.86	21	1.67	0.56	None	None	None	None	None	None	['f01p0472t0263r01', 'f01p0472t0263r02']
f01p0472t0263r01	394.5	417	None	3.75	6.29	0.71	2.54	22.5	1.47	0.44	None	None	None	None	None	None	['f01p0472t0278r01', 'f01p0472t0278r02']
f01p0472t0278r01	417	444	None	2.75	5.18	0.7	2.42	27	1.5	0.49	None	None	None	None	None	None	['f01p0472t0296r01', 'f01p0472t0296r02']
f01p0472t0296r01	444	477	418.5	2.53	6.41	0.67	3.88	33	1.6	0.5	2	None	None	58.5	1.43066	None	['f01p0472t0318r01', 'f01p0472t0318r02']
f01p0472t0318r01	477	505.5	None	3.21	5.99	0.71	2.78	28.5	1.42	0.63	None	None	None	None	None	None	['f01p0472t0337r01', 'f01p0472t0337r02']
f01p0472t0337r01	505.5	528	None	3.77	6.89	0.7	3.13	22.5	1.61	0.56	None	None	None	None	None	None	['f01p0472t0352r01', 'f01p0472t0352r02']
f01p0472t0352r01	528	549	None	3.88	7.26	0.67	3.39	21	1.89	0.58	None	None	None	None	None	None	['f01p0472t0366r01', 'f01p0472t0366r02']
f01p0472t0366r01	549	568.5	523.5	4.18	7.64	0.7	3.46	19.5	1.96	0.55	3	None	None	45	1.56738	1.73535	['f01p0472t0379r01', 'f01p0472t0379r02']
f01p0472t0379r01	568.5	598.5	544.5	4.19	10.05	0.67	5.86	30	1.76	0.49	3	None	None	54	1.65137	None	['f01p0472t0399r01', 'f01p0472t0399r02']
f01p0472t0399r01	598.5	619.5	None	4.96	8.49	0.62	3.54	21	1.53	0.51	None	None	None	None	None	None	['f01p0472t0413r01', 'f01p0472t0413r02']
f01p0472t0413r01	619.5	637.5	589.5	4.3	6.97	0.69	2.67	18	1.62	0.52	3	None	None	48	1.98047	1.32031	['f01p0472t0425r01', 'f01p0472t0425r02']
f01p0472t0425r01	637.5	663	607.5	3.64	7.42	0.66	3.78	25.52	1.78	0.52	3	None	None	55.5	1.65039	None	['f01p0472t0442r01', 'f01p0472t0442r02']
f01p0472t0442r01	663	682.5	None	3.88	7.21	0.68	3.33	19.48	1.91	0.54	None	None	None	None	None	None	['f01p0472t0455r01', 'f01p0472t0455r02']
f01p0472t0455r01	682.5	705	658.5	3.86	8.03	0.7	4.17	22.52	2.03	0.49	3	None	None	46.5	1.70508	1.70703	['f01p0472t0470r01', 'f01p0472t0470r02']
f01p0472t0470r01	705	727.5	679.5	3.96	7.93	0.71	3.97	22.48	2.08	0.47	3	None	None	48	1.70605	1.26465	['f01p0472t0485r01', 'f01p0472t0485r02']
f01p0472t0485r01	727.5	742.5	694.5	3.75	5.73	0.74	1.98	15	1.81	0.54	3	None	None	48	1.48535	None	['f01p0472t0495r01', 'f01p0472t0495r02']
f01p0472t0495r01	742.5	763.5	None	3.09	5.77	0.72	2.68	21	1.88	0.56	None	None	None	None	None	None	['f01p0472t0509r01', 'f01p0472t0509r02']
f01p0472t0509r01	763.5	790.5	742.5	3.22	6.96	0.68	3.74	27	1.75	0.47	2	None	None	48	1.54395	None	['f01p0472t0527r01', 'f01p0472t0527r02']
f01p0472t0527r01	790.5	825	None	3.31	8.38	0.69	5.07	34.5	1.69	0.53	None	None	None	None	None	None	['f01p0472t0550r01', 'f01p0472t0550r02']
f01p0472t0550r01	825	841.5	784.5	4.41	7.49	0.69	3.08	16.5	2.01	0.57	3	None	None	57	1.48535	None	['f01p0472t0561r01', 'f01p0472t0561r02']
f01p0646t0244r01	366	399	None	2.21	6.16	0.73	3.95	33	1.85	0.59	None	None	None	None	None	None	['f01p0646t0266r01', 'f01p0646t0266r02']
f01p0646t0266r01	399	426	None	3.63	8.59	0.7	4.96	27	1.92	0.42	None	None	None	None	None	None	['f01p0646t0284r01', 'f01p0646t0284r02']
f01p0646t0284r01	426	460.5	None	3.64	10.23	0.64	6.6	34.5	1.83	0.49	None	None	None	None	None	None	['f01p0646t0307r01', 'f01p0646t0307r02']
f01p0646t0307r01	460.5	480	None	5.06	8.54	0.64	3.48	19.5	1.7	0.38	None	None	None	None	None	None	['f01p0646t0320r01', 'f01p0646t0320r02']
f01p0646t0320r01	480	514.5	457.5	3.26	7.74	0.67	4.48	34.5	1.5	0.51	3	None	None	57	2.41992	1.56445	['f01p0646t0343r01', 'f01p0646t0343r02']
f01p0646t0343r01	514.5	538.5	487.5	3.97	7.25	0.65	3.28	24	1.62	0.46	2	None	None	51	1.99219	1.31055	['f01p0646t0359r01', 'f01p0646t0359r02']
f01p0646t0359r01	538.5	564	508.5	3.35	6.28	0.67	2.93	25.5	1.56	0.51	3	None	None	55.5	1.65137	None	['f01p0646t0376r01', 'f01p0646t0376r02']
f01p0646t0376r01	564	591	None	3.2	6.38	0.66	3.19	27	1.58	0.5	None	None	None	None	None	None	['f01p0646t0394r01', 'f01p0646t0394r02']
f01p0646t0394r01	591	612	562.5	3.19	5.07	0.68	1.87	21	1.45	0.54	3	None	None	49.5	1.56836	None	['f01p0646t0408r01', 'f01p0646t0408r02']
f01p0646t0408r01	612	657	None	2.75	9.58	0.64	6.82	45	1.7	0.66	None	None	None	None	None	None	['f01p0646t0438r01', 'f01p0646t0438r02']
f01p0646t0438r01	657	663	None	6.27	7.22	0.64	0.95	6.02	1.51	0.51	None	None	None	None	None	None	['f01p0646t0442r01', 'f01p0646t0442r02']
f01p0646t0442r01	663	681	None	3.66	5.79	0.65	2.13	17.98	1.54	0.56	None	None	None	None	None	None	['f01p0646t0454r01', 'f01p0646t0454r02']
f01p0646t0454r01	681	702	None	3.22	5.12	0.73	1.9	21	1.37	0.54	None	None	None	None	None	None	['f01p0646t0468r01', 'f01p0646t0468r02']
f01p0646t0468r01	702	727.5	None	2.79	5.28	0.65	2.49	25.5	1.55	0.48	None	None	None	None	None	None	['f01p0646t0485r01', 'f01p0646t0485r02']
f01p0646t0485r01	727.5	759	703.5	2.53	5.96	0.67	3.44	31.5	1.74	0.54	2	None	None	55.5	1.37891	1.95117	['f01p0646t0506r01', 'f01p0646t0506r02']
f01p0646t0506r01	759	784.5	736.5	3.21	6.71	0.65	3.51	25.5	1.77	0.51	2	None	None	48	1.66504	1.76074	['f01p0646t0523r01', 'f01p0646t0523r02']
f01p0646t0523r01	784.5	811.5	760.5	3.41	7.4	0.7	3.99	27	1.74	0.54	2	None	None	51	1.71289	1.69922	['f01p0646t0541r01', 'f01p0646t0541r02']
f01p0646t0541r01	811.5	832.5	784.5	3.97	6.62	0.73	2.64	21	1.56	0.4	2	None	None	48	1.70605	1.48535	['f01p0646t0555r01', 'f01p0646t0555r02']
f01p0646t0555r01	832.5	859.5	805.5	2.64	5.68	0.69	3.04	27	1.69	0.51	3	None	None	54	1.5957	None	['f01p0646t0573r01', 'f01p0646t0573r02']
f01p0734t0261r01	391.5	408	None	5.73	8.95	0.66	3.21	16.5	1.64	0.63	None	None	None	None	None	None	['f01p0734t0272r01', 'f01p0734t0272r02']
f01p0734t0272r01	408	418.5	None	5.63	7.35	0.65	1.72	10.5	1.63	0.6	None	None	None	None	None	None	['f01p0734t0279r01', 'f01p0734t0279r02']
f01p0734t0279r01	418.5	432	None	4.43	6.39	0.67	1.95	13.5	1.65	0.52	None	None	None	None	None	None	['f01p0734t0288r01', 'f01p0734t0288r02']
f01p0734t0288r01	432	451.5	None	3.35	5.63	0.67	2.29	19.5	1.64	0.57	None	None	None	None	None	None	['f01p0734t0301r01', 'f01p0734t0301r02']
f01p0734t0301r01	451.5	472.5	None	3.19	5.43	0.65	2.24	21	1.62	0.51	None	None	None	None	None	None	['f01p0734t0315r01', 'f01p0734t0315r02']
f01p0734t0315r01	472.5	501	None	2.76	6.2	0.68	3.44	28.5	1.78	0.55	None	None	None	None	None	None	['f01p0734t0334r01', 'f01p0734t0334r02']
f01p0734t0334r01	501	523.5	478.5	3.42	6.02	0.69	2.61	22.5	1.56	0.47	2	None	None	45	1.71289	None	['f01p0734t0349r01', 'f01p0734t0349r02']
f01p0734t0349r01	523.5	562.5	None	2.8	8.49	0.68	5.69	39	1.7	0.56	None	None	None	None	None	None	['f01p0734t0375r01', 'f01p0734t0375r02']
f01p0734t0375r01	562.5	580.5	None	4.74	7.88	0.67	3.13	18	1.69	0.56	None	None	None	None	None	None	['f01p0734t0387r01', 'f01p0734t0387r02']
f01p0734t0387r01	580.5	594	None	4.42	6.47	0.7	2.05	13.5	1.78	0.53	None	None	None	None	None	None	['f01p0734t0396r01', 'f01p0734t0396r02']
f01p0734t0396r01	594	612	None	3.45	5.5	0.69	2.05	18	1.74	0.54	None	None	None	None	None	None	['f01p0734t0408r01', 'f01p0734t0408r02']
f01p0734t0408r01	612	636	None	2.97	5.91	0.69	2.94	24.02	1.68	0.51	None	None	None	None	None	None	['f01p0734t0424r01', 'f01p0734t0424r02']
f01p0734t0424r01	636	664.5	616.5	3.02	6.56	0.62	3.54	28.48	1.72	0.56	2	None	None	48	1.81836	1.20703	['f01p0734t0443r01', 'f01p0734t0443r02']
f01p0734t0443r01	664.5	691.5	634.5	3.64	6.61	0.66	2.96	27	1.36	0.53	3	None	None	57	1.5127	2.13184	['f01p0734t0461r01', 'f01p0734t0461r02']
f01p0734t0461r01	691.5	724.5	664.5	3.53	7.88	0.67	4.35	33	1.5	0.53	2	None	None	60	1.82227	None	['f01p0734t0483r01', 'f01p0734t0483r02']
f01p0734t0483r01	724.5	742.5	None	4.2	6.72	0.7	2.52	18	1.74	0.57	None	None	None	None	None	None	['f01p0734t0495r01', 'f01p0734t0495r02']
f01p0734t0495r01	742.5	759	715.5	3.85	6.62	0.66	2.77	16.5	2.01	0.43	3	None	None	43.5	1.625	1.56641	['f01p0734t0506r01', 'f01p0734t0506r02']
f01p0734t0506r01	759	798	739.5	2.87	8.47	0.7	5.6	39	1.7	0.52	3	None	None	58.5	1.5957	1.04492	['f01p0734t0532r01', 'f01p0734t0532r02']
f01p0734t0532r01	798	816	751.5	4.4	7.61	0.71	3.21	18	1.93	0.49	3	None	None	64.5	1.32031	1.98047	['f01p0734t0544r01', 'f01p0734t0544r02']
f01p0734t0544r01	816	834	787.5	3.75	6.61	0.76	2.86	18	1.87	0.53	3	None	None	46.5	1.65039	0.880859	['f01p0734t0556r01', 'f01p0734t0556r02']
f01p0734t0556r01	834	849	802.5	3.52	5.29	0.72	1.77	15	1.73	0.56	3	None	None	46.5	1.26562	None	['f01p0734t0566r01', 'f01p0734t0566r02']
f01p0820t0247r01	370.5	394.5	None	3.78	7.1	0.7	3.32	23.98	1.6	0.5	None	None	None	None	None	None	['f01p0820t0263r01', 'f01p0820t0263r02']
f01p0820t0263r01	394.5	424.5	None	3.54	6.5	0.63	2.96	30	1.25	0.54	None	None	None	None	None	None	['f01p0820t0283r01', 'f01p0820t0283r02']
f01p0820t0283r01	424.5	447	400.5	3.53	5.95	0.64	2.42	22.5	1.45	0.56	2	None	None	46.5	2.04102	1.70117	['f01p0820t0298r01', 'f01p0820t0298r02']
f01p0820t0298r01	447	486	427.5	3.3	10.48	0.63	7.18	39	1.82	0.45	2	None	None	58.5	1.87109	1.44531	['f01p0820t0324r01', 'f01p0820t0324r02']
f01p0820t0324r01	486	502.5	448.5	4.75	7.59	0.64	2.84	16.5	1.75	0.56	2	None	None	54	1.6582	1.80664	['f01p0820t0335r01', 'f01p0820t0335r02']
f01p0820t0335r01	502.5	534	472.5	4.29	10.69	0.66	6.4	31.5	1.78	0.47	3	None	None	61.5	1.73242	2.56055	['f01p0820t0356r01', 'f01p0820t0356r02']
f01p0820t0356r01	534	564	502.5	5.07	10.25	0.65	5.18	30	1.46	0.5	2	None	None	61.5	2.14648	None	['f01p0820t0376r01', 'f01p0820t0376r02']
f02p0035t0243r01	364.5	394.5	None	2.44	4.96	0.68	2.52	30	1.48	0.51	None	None	None	None	None	None	['f02p0035t0263r01', 'f02p0035t0263r02']
f02p0035t0263r01	394.5	451.5	373.5	2.53	11.12	0.69	8.59	57	1.57	0.41	2	None	None	78	1.60352	1.36719	['f02p0035t0301r01', 'f02p0035t0301r02']
f02p0035t0301r01	451.5	478.5	400.5	4.52	9.71	0.74	5.2	27.02	1.75	0.56	2	None	None	78	1.48535	None	['f02p0035t0319r01', 'f02p0035t0319r02']
f02p0253t0256r01	384	402	None	3.89	6.41	0.72	2.52	18	1.8	0.52	None	None	None	None	None	None	['f02p0253t0268r01', 'f02p0253t0268r02']
f02p0253t0268r01	402	424.5	None	3.32	5.88	0.73	2.56	22.5	1.7	0.57	None	None	None	None	None	None	['f02p0253t0283r01', 'f02p0253t0283r02']
f02p0253t0283r01	424.5	448.5	None	3.33	6.2	0.68	2.87	24	1.56	0.45	None	None	None	None	None	None	['f02p0253t0299r01', 'f02p0253t0299r02']
f02p0253t0299r01	448.5	480	421.5	2.79	5.57	0.71	2.79	31.5	1.39	0.6	3	None	None	58.5	1.45703	None	['f02p0253t0320r01', 'f02p0253t0320r02']
f02p0253t0320r01	480	504	None	3.33	5.95	0.72	2.62	24	1.6	0.52	None	None	None	None	None	None	['f02p0253t0336r01', 'f02p0253t0336r02']
f02p0253t0336r01	504	532.5	None	3.08	6.52	0.75	3.43	28.5	1.59	0.53	None	None	None	None	None	None	['f02p0253t0355r01', 'f02p0253t0355r02']
f02p0253t0355r01	532.5	552	502.5	3.43	5.32	0.74	1.9	19.52	1.43	0.58	3	None	None	49.5	1.54395	None	['f02p0253t0368r01', 'f02p0253t0368r02']
f02p0253t0368r01	552	577.5	None	3.1	5.84	0.75	2.74	25.48	1.55	0.55	None	None	None	None	None	None	['f02p0253t0385r01', 'f02p0253t0385r02']
f02p0253t0385r01	577.5	600	None	3.19	6.21	0.74	3.03	22.5	1.83	0.5	None	None	None	None	None	None	['f02p0253t0400r01', 'f02p0253t0400r02']
f02p0253t0400r01	600	625.5	580.5	3.13	6.38	0.73	3.26	25.5	1.74	0.48	2	None	None	45	1.76758	1.76758	['f02p0253t0417r01', 'f02p0253t0417r02']
f02p0253t0417r01	625.5	657	604.5	3.08	6.94	0.74	3.86	31.5	1.53	0.54	2	None	None	52.5	1.76758	1.31445	['f02p0253t0438r01', 'f02p0253t0438r02']
f02p0253t0438r01	657	682.5	625.5	3.75	7.5	0.76	3.75	25.52	1.64	0.57	2	None	None	57	1.54102	1.375	['f02p0253t0455r01', 'f02p0253t0455r02']
f02p0253t0455r01	682.5	705	649.5	4.3	8.48	0.68	4.18	22.48	1.81	0.49	3	None	None	55.5	1.45801	None	['f02p0253t0470r01', 'f02p0253t0470r02']
f02p0253t0470r01	705	724.5	None	4.18	7.19	0.75	3.01	19.52	1.73	0.55	None	None	None	None	None	None	['f02p0253t0483r01', 'f02p0253t0483r02']
f02p0253t0483r01	724.5	754.5	697.5	3.98	8.8	0.7	4.82	29.98	1.61	0.45	3	None	None	57	1.67871	1.73145	['f02p0253t0503r01', 'f02p0253t0503r02']
f02p0253t0503r01	754.5	778.5	721.5	3.96	7.08	0.74	3.12	24	1.45	0.54	3	None	None	57	1.70508	1.92578	['f02p0253t0519r01', 'f02p0253t0519r02']
f02p0253t0519r01	778.5	810	745.5	3.86	8.73	0.74	4.87	31.5	1.58	0.61	3	None	None	64.5	1.81543	None	['f02p0253t0540r01', 'f02p0253t0540r02']
f02p0253t0540r01	810	825	None	5.29	7.74	0.7	2.45	15	1.6	0.7	None	None	None	None	None	None	['f02p0253t0550r01', 'f02p0253t0550r02']
f02p0253t0550r01	825	843	None	5.39	9.7	0.74	4.31	18	2.03	0.55	None	None	None	None	None	None	['f02p0253t0562r01', 'f02p0253t0562r02']
f02p0644t0241r01	361.5	375	None	4.73	7.04	0.72	2.31	13.5	1.84	0.53	None	None	None	None	None	None	['f02p0644t0250r01', 'f02p0644t0250r02']
f02p0644t0250r01	375	391.5	None	3.74	5.72	0.7	1.98	16.5	1.54	0.52	None	None	None	None	None	None	['f02p0644t0261r01', 'f02p0644t0261r02']
f02p0644t0261r01	391.5	417	None	2.97	5.91	0.73	2.94	25.5	1.55	0.51	None	None	None	None	None	None	['f02p0644t0278r01', 'f02p0644t0278r02']
f02p0644t0278r01	417	436.5	None	3.02	4.63	0.69	1.61	19.5	1.44	0.52	None	None	None	None	None	None	['f02p0644t0291r01', 'f02p0644t0291r02']
f02p0644t0291r01	436.5	475.5	424.5	2.42	7.18	0.69	4.76	39	1.74	0.52	2	None	None	51	1.81543	1.2666	['f02p0644t0317r01', 'f02p0644t0317r02']
f02p0644t0317r01	475.5	495	445.5	3.74	6.54	0.68	2.79	19.5	1.77	0.49	2	None	None	49.5	1.54102	1.53906	['f02p0644t0330r01', 'f02p0644t0330r02']
f02p0644t0330r01	495	516	469.5	3.21	5.84	0.69	2.63	21	1.74	0.51	3	None	None	46.5	1.54004	1.81543	['f02p0644t0344r01', 'f02p0644t0344r02']
f02p0644t0344r01	516	544.5	493.5	2.98	6.59	0.68	3.61	28.52	1.69	0.52	3	None	None	51	1.67773	None	['f02p0644t0363r01', 'f02p0644t0363r02']
f02p0644t0363r01	544.5	570	None	3.44	7.17	0.68	3.73	25.48	1.75	0.55	None	None	None	None	None	None	['f02p0644t0380r01', 'f02p0644t0380r02']
f02p0644t0380r01	570	588	None	3.97	6.61	0.66	2.63	18	1.76	0.55	None	None	None	None	None	None	['f02p0644t0392r01', 'f02p0644t0392r02']
f02p0644t0392r01	588	615	None	3.63	6.94	0.7	3.31	27	1.58	0.6	None	None	None	None	None	None	['f02p0644t0410r01', 'f02p0644t0410r02']
f02p0644t0410r01	615	640.5	583.5	4.19	8.71	0.69	4.53	25.5	1.71	0.54	3	None	None	57	1.45898	1.78711	['f02p0644t0427r01', 'f02p0644t0427r02']
f02p0644t0427r01	640.5	666	610.5	4.73	9.79	0.73	5.06	25.5	1.73	0.54	3	None	None	55.5	1.62305	None	['f02p0644t0444r01', 'f02p0644t0444r02']
f02p0644t0444r01	666	682.5	None	5.28	8.38	0.74	3.1	16.52	1.76	0.54	None	None	None	None	None	None	['f02p0644t0455r01', 'f02p0644t0455r02']
f02p0644t0455r01	682.5	699	None	4.51	7.59	0.71	3.08	16.48	1.95	0.59	None	None	None	None	None	None	['f02p0644t0466r01', 'f02p0644t0466r02']
f02p0644t0466r01	699	714	None	4.51	6.96	0.7	2.45	15	1.81	0.45	None	None	None	None	None	None	['f02p0644t0476r01', 'f02p0644t0476r02']
f02p0644t0476r01	714	765	None	3.1	14.52	0.71	11.42	51	1.85	0.47	None	None	None	None	None	None	['f02p0644t0510r01', 'f02p0644t0510r02']
f02p0644t0510r01	765	781.5	None	6.82	10.46	0.68	3.64	16.52	1.65	0.57	None	None	None	None	None	None	['f02p0644t0521r01', 'f02p0644t0521r02']
f02p0644t0521r01	781.5	796.5	None	5.94	8.47	0.75	2.53	15	1.57	0.48	None	None	None	None	None	None	['f02p0644t0531r01', 'f02p0644t0531r02']
f02p0644t0531r01	796.5	814.5	763.5	4.07	7.26	0.73	3.19	17.98	1.95	0.53	4	None	None	51	1.77344	1.41602	['f02p0644t0543r01', 'f02p0644t0543r02']
f02p0644t0543r01	814.5	844.5	784.5	3.85	9.48	0.69	5.62	30.02	1.92	0.44	3	None	None	60	1.59473	None	['f02p0644t0563r01', 'f02p0644t0563r02']
f02p0731t0247r01	370.5	391.5	None	3.08	5.46	0.74	2.38	20.98	1.54	0.55	None	None	None	None	None	None	['f02p0731t0261r01', 'f02p0731t0261r02']
f02p0731t0261r01	391.5	417	None	2.98	6.22	0.73	3.24	25.5	1.79	0.55	None	None	None	None	None	None	['f02p0731t0278r01', 'f02p0731t0278r02']
f02p0731t0278r01	417	466.5	None	3.44	11.7	0.73	8.26	49.5	1.65	0.62	None	None	None	None	None	None	['f02p0731t0311r01', 'f02p0731t0311r02']
f02p0731t0311r01	466.5	478.5	None	7.26	10.14	0.7	2.88	12.02	1.77	0.56	None	None	None	None	None	None	['f02p0731t0319r01', 'f02p0731t0319r02']
f02p0731t0319r01	478.5	501	None	5.72	11.23	0.71	5.5	22.5	1.94	0.55	None	None	None	None	None	None	['f02p0731t0334r01', 'f02p0731t0334r02']
f02p0731t0334r01	501	526.5	None	6.16	12.32	0.72	6.16	25.48	1.84	0.6	None	None	None	None	None	None	['f02p0731t0351r01', 'f02p0731t0351r02']
f02p0731t0351r01	526.5	544.5	None	7.37	12.11	0.62	4.74	18.02	1.79	0.54	None	None	None	None	None	None	['f02p0731t0363r01', 'f02p0731t0363r02']
f02p0731t0363r01	544.5	556.5	None	6.5	8.49	0.65	2	11.98	1.53	0.52	None	None	None	None	None	None	['f02p0731t0371r01', 'f02p0731t0371r02']
f02p0731t0371r01	556.5	573	None	4.41	6.88	0.68	2.46	16.5	1.63	0.52	None	None	None	None	None	None	['f02p0731t0382r01', 'f02p0731t0382r02']
f02p0731t0382r01	573	588	None	3.55	4.87	0.63	1.32	15	1.4	0.54	None	None	None	None	None	None	['f02p0731t0392r01', 'f02p0731t0392r02']
f02p0731t0392r01	588	630	565.5	2.64	8.65	0.68	6.01	42	1.69	0.5	3	None	None	64.5	1.43066	1.65137	['f02p0731t0420r01', 'f02p0731t0420r02']
f02p0731t0420r01	630	646.5	592.5	4.32	6.18	0.68	1.85	16.52	1.35	0.54	2	None	None	54	1.54102	1.75977	['f02p0731t0431r01', 'f02p0731t0431r02']
f02p0731t0431r01	646.5	667.5	619.5	3.32	5.62	0.65	2.3	20.98	1.6	0.55	3	None	None	48	1.65039	1.66602	['f02p0731t0445r01', 'f02p0731t0445r02']
f02p0731t0445r01	667.5	688.5	646.5	3.08	5.32	0.63	2.24	21	1.7	0.52	2	None	None	42	1.6582	1.42383	['f02p0731t0459r01', 'f02p0731t0459r02']
f02p0731t0459r01	688.5	726	667.5	2.77	7.04	0.62	4.27	37.5	1.52	0.5	2	None	None	58.5	1.54102	2.31445	['f02p0731t0484r01', 'f02p0731t0484r02']
f02p0731t0484r01	726	748.5	700.5	3.52	6.16	0.65	2.64	22.5	1.63	0.52	2	None	None	48	1.92773	1.31641	['f02p0731t0499r01', 'f02p0731t0499r02']
f02p0731t0499r01	748.5	775.5	721.5	3.19	6.65	0.68	3.46	27.02	1.68	0.55	3	None	None	54	1.62207	None	['f02p0731t0517r01', 'f02p0731t0517r02']
f02p0731t0517r01	775.5	802.5	None	3.64	7.82	0.64	4.17	27	1.75	0.51	None	None	None	None	None	None	['f02p0731t0535r01', 'f02p0731t0535r02']
f02p0731t0535r01	802.5	826.5	None	3.97	7.88	0.71	3.91	24	1.81	0.53	None	None	None	None	None	None	['f02p0731t0551r01', 'f02p0731t0551r02']
f02p0731t0551r01	826.5	850.5	None	4.2	8.84	0.65	4.63	23.98	1.82	0.54	None	None	None	None	None	None	['f02p0731t0567r01', 'f02p0731t0567r02']
f02p0862t0249r01	373.5	384	None	6.93	9.49	0.7	2.56	10.5	1.78	0.49	None	None	None	None	None	None	['f02p0862t0256r01', 'f02p0862t0256r02']
f02p0862t0256r01	384	399	None	4.63	6.77	0.7	2.13	15	1.58	0.54	None	None	None	None	None	None	['f02p0862t0266r01', 'f02p0862t0266r02']
f02p0862t0266r01	399	424.5	None	3.64	7.84	0.66	4.2	25.5	1.89	0.44	None	None	None	None	None	None	['f02p0862t0283r01', 'f02p0862t0283r02']
f02p0862t0283r01	424.5	445.5	400.5	3.42	5.86	0.66	2.44	21	1.64	0.43	2	None	None	45	1.87012	None	['f02p0862t0297r01', 'f02p0862t0297r02']
f02p0862t0297r01	445.5	472.5	None	2.54	4.63	0.65	2.09	27	1.41	0.5	None	None	None	None	None	None	['f02p0862t0315r01', 'f02p0862t0315r02']
f02p0862t0315r01	472.5	513	460.5	2.31	6.52	0.64	4.21	40.53	1.58	0.51	2	None	None	52.5	1.82227	0.947266	['f02p0862t0342r01', 'f02p0862t0342r02']
f02p0862t0342r01	513	531	478.5	3.3	5.4	0.65	2.1	17.98	1.77	0.49	2	None	None	52.5	1.38477	1.91602	['f02p0862t0354r01', 'f02p0862t0354r02']
f02p0862t0354r01	531	556.5	511.5	2.64	5.66	0.67	3.03	25.5	1.83	0.55	3	None	None	45	1.65039	None	['f02p0862t0371r01', 'f02p0862t0371r02']
f02p0862t0371r01	556.5	574.5	None	3.1	5.06	0.64	1.96	18	1.58	0.41	None	None	None	None	None	None	['f02p0862t0383r01', 'f02p0862t0383r02']
f02p0862t0383r01	574.5	603	550.5	2.05	3.75	0.68	1.69	28.5	1.37	0.47	3	None	None	52.5	1.2666	1.70605	['f02p0862t0402r01', 'f02p0862t0402r02']
f02p0862t0402r01	603	648	592.5	1.76	7.07	0.71	5.31	45	1.82	0.52	2	None	None	55.5	1.48633	1.38281	['f02p0862t0432r01', 'f02p0862t0432r02']
f02p0862t0432r01	648	672	619.5	3.66	7.1	0.73	3.44	24	1.72	0.5	2	None	None	52.5	1.43457	1.64551	['f02p0862t0448r01', 'f02p0862t0448r02']
f02p0862t0448r01	672	700.5	643.5	3.56	7.29	0.71	3.73	28.5	1.6	0.52	3	None	None	57	1.54004	None	['f02p0862t0467r01', 'f02p0862t0467r02']
f02p0862t0467r01	700.5	717	None	3.77	5.63	0.71	1.87	16.5	1.58	0.53	None	None	None	None	None	None	['f02p0862t0478r01', 'f02p0862t0478r02']
f02p0862t0478r01	717	736.5	None	2.99	4.88	0.65	1.89	19.5	1.55	0.5	None	None	None	None	None	None	['f02p0862t0491r01', 'f02p0862t0491r02']
f02p0862t0491r01	736.5	781.5	730.5	2.42	8.31	0.68	5.89	45.03	1.68	0.52	2	None	None	51	2.19922	1.22656	['f02p0862t0521r01', 'f02p0862t0521r02']
f02p0862t0521r01	781.5	798	748.5	4.31	6.32	0.67	2.01	16.48	1.48	0.41	2	None	None	49.5	1.71289	2.59961	['f02p0862t0532r01', 'f02p0862t0532r02']
f02p0862t0532r01	798	837	781.5	2.57	6.97	0.71	4.41	39	1.5	0.44	2	None	None	55.5	2.15625	1.37109	['f02p0862t0558r01', 'f02p0862t0558r02']
f02p0862t0558r01	837	867	808.5	3.1	7.94	0.67	4.84	30	1.88	0.53	2	None	None	58.5	1.76367	None	['f02p0862t0578r01', 'f02p0862t0578r02']
f03p0427t0248r01	372	393	None	4.52	8	0.7	3.48	21	1.63	0.52	None	None	None	None	None	None	['f03p0427t0262r01', 'f03p0427t0262r02']
f03p0427t0262r01	393	423	None	4.12	9.28	0.67	5.16	30	1.68	0.49	None	None	None	None	None	None	['f03p0427t0282r01', 'f03p0427t0282r02']
f03p0427t0282r01	423	459	391.5	4.52	11.37	0.68	6.84	36	1.54	0.42	3	None	None	67.5	1.95215	1.56738	['f03p0427t0306r01', 'f03p0427t0306r02']
f03p0427t0306r01	459	493.5	412.5	4.75	12.02	0.7	7.27	34.53	1.67	0.53	3	None	None	81	1.75977	None	['f03p0427t0329r01', 'f03p0427t0329r02']
f03p0427t0329r01	493.5	511.5	None	6.39	10.46	0.74	4.07	17.98	1.62	0.54	None	None	None	None	None	None	['f03p0427t0341r01', 'f03p0427t0341r02']
f03p0427t0341r01	511.5	534	472.5	5.61	10.02	0.73	4.41	22.5	1.59	0.48	3	None	None	61.5	1.70605	None	['f03p0427t0356r01', 'f03p0427t0356r02']
f03p0427t0356r01	534	571.5	None	4.85	13.42	0.71	8.57	37.53	1.68	0.43	None	None	None	None	None	None	['f03p0427t0381r01', 'f03p0427t0381r02']
f03p0427t0408r01	612	631.5	None	3.47	5.5	0.68	2.03	19.52	1.42	0.44	None	None	None	None	None	None	['f03p0427t0421r01', 'f03p0427t0421r02']
f03p0427t0421r01	631.5	679.5	None	2.42	8.91	0.68	6.5	48	1.64	0.53	None	None	None	None	None	None	['f03p0427t0453r01', 'f03p0427t0453r02']
f03p0427t0453r01	679.5	699	None	4.73	7.76	0.66	3.03	19.48	1.59	0.53	None	None	None	None	None	None	['f03p0427t0466r01', 'f03p0427t0466r02']
f03p0427t0466r01	699	729	670.5	4.11	8.97	0.67	4.86	30	1.61	0.52	3	None	None	58.5	1.76367	None	['f03p0427t0486r01', 'f03p0427t0486r02']
f03p0427t0486r01	729	748.5	None	4.65	7.93	0.68	3.27	19.52	1.62	0.49	None	None	None	None	None	None	['f03p0427t0499r01', 'f03p0427t0499r02']
f03p0427t0499r01	748.5	778.5	718.5	3.85	8.29	0.68	4.44	29.98	1.58	0.57	3	None	None	60	1.76367	1.65039	['f03p0427t0519r01', 'f03p0427t0519r02']
f03p0427t0519r01	778.5	799.5	742.5	4.75	8	0.66	3.25	21	1.52	0.51	3	None	None	57	1.70703	None	['f03p0427t0533r01', 'f03p0427t0533r02']
f03p0427t0533r01	799.5	828	None	4.11	8.26	0.68	4.15	28.5	1.51	0.55	None	None	None	None	None	None	['f03p0427t0552r01', 'f03p0427t0552r02']
f03p0427t0552r01	828	849	None	4.52	7.87	0.71	3.36	21	1.62	0.48	None	None	None	None	None	None	['f03p0427t0566r01', 'f03p0427t0566r02']
f03p0514t0447r01	670.5	685.5	None	3.55	5.32	0.71	1.77	15.02	1.62	0.54	None	None	None	None	None	None	['f03p0514t0457r01', 'f03p0514t0457r02']
f03p0514t0457r01	685.5	715.5	None	2.86	7.17	0.69	4.31	29.98	1.8	0.49	None	None	None	None	None	None	['f03p0514t0477r01', 'f03p0514t0477r02']
f03p0514t0477r01	715.5	753	None	3.54	11.01	0.72	7.47	37.5	1.78	0.45	None	None	None	None	None	None	['f03p0514t0502r01', 'f03p0514t0502r02']
f03p0514t0502r01	753	772.5	709.5	4.95	8.94	0.72	3.99	19.52	1.86	0.64	3	None	None	63	1.5127	None	['f03p0514t0515r01', 'f03p0514t0515r02']
f03p0514t0515r01	772.5	786	None	5.72	8.52	0.72	2.8	13.48	1.93	0.53	None	None	None	None	None	None	['f03p0514t0524r01', 'f03p0514t0524r02']
f03p0514t0524r01	786	805.5	None	4.54	8.53	0.71	3.99	19.52	1.99	0.54	None	None	None	None	None	None	['f03p0514t0537r01', 'f03p0514t0537r02']
f03p0514t0537r01	805.5	825	None	4.64	8.73	0.7	4.09	19.48	2.01	0.44	None	None	None	None	None	None	['f03p0514t0550r01', 'f03p0514t0550r02']
f03p0514t0550r01	825	859.5	None	3.88	12.01	0.69	8.13	34.53	1.94	0.6	None	None	None	None	None	None	['f03p0514t0573r01', 'f03p0514t0573r02']
f03p0862t0244r01	366	390	None	2.54	4.44	0.69	1.9	24	1.6	0.52	None	None	None	None	None	None	['f03p0862t0260r01', 'f03p0862t0260r02']
f04p0383t0252r01	378	414	None	2.86	6.95	0.77	4.08	36.03	1.47	0.49	None	None	None	None	None	None	['f04p0383t0276r01', 'f04p0383t0276r02']
f04p0383t0276r01	414	436.5	385.5	3.41	6.76	0.69	3.35	22.52	1.86	0.53	2	None	None	51	1.81836	2.14258	['f04p0383t0291r01', 'f04p0383t0291r02']
f04p0383t0291r01	436.5	471	418.5	3.56	9.48	0.7	5.92	34.47	1.78	0.51	2	None	None	52.5	1.98047	None	['f04p0383t0314r01', 'f04p0383t0314r02']
f04p0383t0314r01	471	492	None	4.84	8.2	0.63	3.36	20.98	1.54	0.55	None	None	None	None	None	None	['f04p0383t0328r01', 'f04p0383t0328r02']
f04p0383t0328r01	492	511.5	None	4.54	7.46	0.63	2.91	19.52	1.58	0.39	None	None	None	None	None	None	['f04p0383t0341r01', 'f04p0383t0341r02']
f04p0383t0341r01	511.5	537	None	2.91	5.67	0.64	2.76	25.48	1.6	0.52	None	None	None	None	None	None	['f04p0383t0358r01', 'f04p0383t0358r02']
f04p0383t0358r01	537	582	None	2.97	10.81	0.62	7.84	45	1.77	0.44	None	None	None	None	None	None	['f04p0383t0388r01', 'f04p0383t0388r02']
f04p0383t0388r01	582	604.5	None	4.75	8.94	0.69	4.18	22.53	1.74	0.51	None	None	None	None	None	None	['f04p0383t0403r01', 'f04p0383t0403r02']
f04p0383t0403r01	604.5	618	562.5	4.52	6.71	0.71	2.19	13.48	1.89	0.54	3	None	None	55.5	1.65039	None	['f04p0383t0412r01', 'f04p0383t0412r02']
f04p0383t0412r01	618	648	None	3.63	9.6	0.71	5.97	30	1.93	0.51	None	None	None	None	None	None	['f04p0383t0432r01', 'f04p0383t0432r02']
f04p0383t0432r01	648	669	None	4.85	8.61	0.68	3.76	21	1.73	0.55	None	None	None	None	None	None	['f04p0383t0446r01', 'f04p0383t0446r02']
f04p0383t0446r01	669	694.5	None	4.73	9.16	0.75	4.43	25.5	1.64	0.55	None	None	None	None	None	None	['f04p0383t0463r01', 'f04p0383t0463r02']
f04p0383t0463r01	694.5	714	658.5	5.08	8.51	0.74	3.43	19.48	1.68	0.52	3	None	None	55.5	1.62207	1.23926	['f04p0383t0476r01', 'f04p0383t0476r02']
f04p0383t0476r01	714	733.5	676.5	4.42	7.4	0.78	2.98	19.53	1.61	0.64	3	None	None	57	1.43066	None	['f04p0383t0489r01', 'f04p0383t0489r02']
f04p0383t0489r01	733.5	751.5	None	4.74	7.32	0.74	2.58	18	1.56	0.47	None	None	None	None	None	None	['f04p0383t0501r01', 'f04p0383t0501r02']
f04p0383t0501r01	751.5	775.5	None	3.45	7	0.66	3.55	24	1.75	0.55	None	None	None	None	None	None	['f04p0383t0517r01', 'f04p0383t0517r02']
f04p0383t0517r01	775.5	792	742.5	3.88	5.83	0.64	1.96	16.48	1.59	0.47	3	None	None	49.5	1.48633	None	['f04p0383t0528r01', 'f04p0383t0528r02']
f04p0383t0528r01	792	822	None	2.75	5.72	0.62	2.97	30	1.56	0.54	None	None	None	None	None	None	['f04p0383t0548r01', 'f04p0383t0548r02']
f04p0383t0548r01	822	858	802.5	3.08	8.41	0.67	5.32	36	1.67	0.51	2	None	None	55.5	1.87305	None	['f04p0383t0572r01', 'f04p0383t0572r02']
f04p0470t0250r01	375	391.5	None	4.08	6.73	0.69	2.65	16.53	1.86	0.56	None	None	None	None	None	None	['f04p0470t0261r01', 'f04p0470t0261r02']
f04p0470t0261r01	391.5	426	None	3.74	9.26	0.69	5.52	34.47	1.67	0.54	None	None	None	None	None	None	['f04p0470t0284r01', 'f04p0470t0284r02']
f04p0470t0284r01	426	451.5	None	4.97	10.02	0.69	5.05	25.53	1.63	0.47	None	None	None	None	None	None	['f04p0470t0301r01', 'f04p0470t0301r02']
f04p0470t0301r01	451.5	472.5	418.5	4.73	7.71	0.7	2.98	20.98	1.52	0.5	3	None	None	54	1.98047	1.21094	['f04p0470t0315r01', 'f04p0470t0315r02']
f04p0470t0315r01	472.5	495	433.5	3.86	7.37	0.7	3.51	22.48	1.71	0.48	3	None	None	61.5	1.5957	1.6543	['f04p0470t0330r01', 'f04p0470t0330r02']
f04p0470t0330r01	495	525	463.5	3.52	8.6	0.69	5.08	30	1.81	0.54	3	None	None	61.5	1.625	1.50977	['f04p0470t0350r01', 'f04p0470t0350r02']
f04p0470t0350r01	525	546	487.5	4.62	7.93	0.67	3.31	21	1.66	0.56	3	None	None	58.5	1.56738	2.00879	['f04p0470t0364r01', 'f04p0470t0364r02']
f04p0470t0364r01	546	565.5	517.5	4.41	7.19	0.72	2.78	19.52	1.55	0.57	3	None	None	48	1.78809	1.23926	['f04p0470t0377r01', 'f04p0470t0377r02']
f04p0470t0377r01	565.5	594	535.5	4.09	7.73	0.69	3.63	28.48	1.46	0.54	3	None	None	58.5	1.51367	None	['f04p0470t0396r01', 'f04p0470t0396r02']
f04p0470t0396r01	594	615	None	4.19	6.82	0.71	2.63	21	1.43	0.48	None	None	None	None	None	None	['f04p0470t0410r01', 'f04p0470t0410r02']
f04p0470t0410r01	615	639	583.5	3.3	5.54	0.69	2.24	24.02	1.43	0.56	3	None	None	55.5	1.5957	None	['f04p0470t0426r01', 'f04p0470t0426r02']
f04p0470t0426r01	639	667.5	None	3.08	5.99	0.73	2.91	28.52	1.36	0.54	None	None	None	None	None	None	['f04p0470t0445r01', 'f04p0470t0445r02']
f04p0470t0445r01	667.5	691.5	637.5	3.21	6.27	0.75	3.07	24	1.78	0.49	3	None	None	54	1.45703	1.45898	['f04p0470t0461r01', 'f04p0470t0461r02']
f04p0470t0461r01	691.5	712.5	664.5	3.08	5.86	0.74	2.78	21	1.89	0.58	3	None	None	48	1.45801	1.2373	['f04p0470t0475r01', 'f04p0470t0475r02']
f04p0470t0475r01	712.5	729	685.5	3.42	5.74	0.72	2.33	16.48	1.88	0.54	3	None	None	43.5	1.34766	None	['f04p0470t0486r01', 'f04p0470t0486r02']
f04p0470t0486r01	729	747	None	3.08	4.96	0.72	1.88	18	1.81	0.56	None	None	None	None	None	None	['f04p0470t0498r01', 'f04p0470t0498r02']
f04p0470t0498r01	747	780	None	2.76	8.05	0.73	5.29	33	1.91	0.55	None	None	None	None	None	None	['f04p0470t0520r01', 'f04p0470t0520r02']
f04p0470t0520r01	780	802.5	None	4.4	8.59	0.73	4.18	22.52	1.86	0.54	None	None	None	None	None	None	['f04p0470t0535r01', 'f04p0470t0535r02']
f04p0470t0535r01	802.5	819	None	4.62	8.14	0.71	3.52	16.47	2.02	0.5	None	None	None	None	None	None	['f04p0470t0546r01', 'f04p0470t0546r02']
f04p0470t0546r01	819	844.5	790.5	4.07	8.86	0.69	4.79	25.53	1.92	0.49	3	None	None	54	1.48535	None	['f04p0470t0563r01', 'f04p0470t0563r02']
f04p0731t0253r01	379.5	405	None	4.08	7.51	0.66	3.43	25.48	1.47	0.49	None	None	None	None	None	None	['f04p0731t0270r01', 'f04p0731t0270r02']
f04p0731t0270r01	405	426	None	3.64	6.54	0.67	2.9	20.98	1.71	0.53	None	None	None	None	None	None	['f04p0731t0284r01', 'f04p0731t0284r02']
f04p0731t0284r01	426	457.5	None	3.45	8.73	0.67	5.28	31.53	1.78	0.5	None	None	None	None	None	None	['f04p0731t0305r01', 'f04p0731t0305r02']
f04p0731t0305r01	457.5	477	None	4.41	7.25	0.67	2.85	19.47	1.61	0.54	None	None	None	None	None	None	['f04p0731t0318r01', 'f04p0731t0318r02']
f04p0731t0318r01	477	498	445.5	3.89	6.77	0.68	2.88	21	1.61	0.56	3	None	None	52.5	1.56934	1.73145	['f04p0731t0332r01', 'f04p0731t0332r02']
f04p0731t0332r01	498	523.5	472.5	3.77	7.75	0.7	3.99	25.53	1.77	0.49	3	None	None	51	1.65039	None	['f04p0731t0349r01', 'f04p0731t0349r02']
f04p0731t0349r01	523.5	543	None	3.78	6.83	0.68	3.05	19.47	1.82	0.53	None	None	None	None	None	None	['f04p0731t0362r01', 'f04p0731t0362r02']
f04p0731t0362r01	543	568.5	517.5	3.64	7.55	0.71	3.91	25.53	1.76	0.44	3	None	None	51	1.67871	None	['f04p0731t0379r01', 'f04p0731t0379r02']
f04p0731t0475r01	712.5	741	None	3.33	7.45	0.66	4.11	28.47	1.77	0.5	None	None	None	None	None	None	['f04p0731t0494r01', 'f04p0731t0494r02']
f04p0731t0494r01	741	765	None	3.75	7.44	0.67	3.69	24	1.77	0.51	None	None	None	None	None	None	['f04p0731t0510r01', 'f04p0731t0510r02']
f04p0731t0510r01	765	796.5	730.5	3.8	10.38	0.66	6.58	31.55	1.88	0.53	3	None	None	66	1.45801	1.57129	['f04p0731t0531r01', 'f04p0731t0531r02']
f04p0731t0531r01	796.5	816	757.5	5.52	10.38	0.67	4.86	19.45	1.92	0.47	3	None	None	58.5	1.51465	1.45605	['f04p0731t0544r01', 'f04p0731t0544r02']
f04p0731t0544r01	816	834	778.5	4.86	7.95	0.64	3.09	18.02	1.67	0.48	3	None	None	55.5	1.48535	2.53027	['f04p0731t0556r01', 'f04p0731t0556r02']
f04p0731t0556r01	834	858	808.5	3.85	6.73	0.67	2.87	24	1.45	0.53	3	None	None	49.5	2.00781	None	['f04p0731t0572r01', 'f04p0731t0572r02']
f04p0775t0246r01	369	388.5	None	4	6.45	0.66	2.45	19.53	1.61	0.53	None	None	None	None	None	None	['f04p0775t0259r01', 'f04p0775t0259r02']
f04p0775t0259r01	388.5	415.5	None	3.43	7.27	0.67	3.85	27.02	1.67	0.42	None	None	None	None	None	None	['f04p0775t0277r01', 'f04p0775t0277r02']
f04p0775t0277r01	415.5	454.5	None	3.09	8.6	0.72	5.51	38.97	1.62	0.54	None	None	None	None	None	None	['f04p0775t0303r01', 'f04p0775t0303r02']
f04p0775t0303r01	454.5	471	418.5	4.63	7.48	0.68	2.85	16.48	1.76	0.53	2	None	None	52.5	1.60352	None	['f04p0775t0314r01', 'f04p0775t0314r02']
f04p0775t0314r01	471	486	None	3.96	5.85	0.68	1.89	14.98	1.68	0.5	None	None	None	None	None	None	['f04p0775t0324r01', 'f04p0775t0324r02']
f04p0775t0324r01	486	504	None	2.94	4.75	0.68	1.81	18	1.67	0.58	None	None	None	None	None	None	['f04p0775t0336r01', 'f04p0775t0336r02']
f04p0775t0336r01	504	535.5	None	2.75	6.5	0.69	3.75	31.53	1.68	0.58	None	None	None	None	None	None	['f04p0775t0357r01', 'f04p0775t0357r02']
f04p0775t0357r01	535.5	562.5	508.5	3.74	7.96	0.67	4.22	27	1.72	0.47	2	None	None	54	1.55566	None	['f04p0775t0375r01', 'f04p0775t0375r02']
f04p0775t0375r01	562.5	589.5	None	3.77	8.19	0.71	4.42	27	1.82	0.54	None	None	None	None	None	None	['f04p0775t0393r01', 'f04p0775t0393r02']
f04p0775t0393r01	589.5	604.5	553.5	4.42	6.88	0.69	2.46	15	1.66	0.63	3	None	None	51	1.51367	1.67578	['f04p0775t0403r01', 'f04p0775t0403r02']
f04p0775t0403r01	604.5	628.5	580.5	4.31	8.62	0.71	4.3	24	1.69	0.59	3	None	None	48	1.59473	None	['f04p0775t0419r01', 'f04p0775t0419r02']
f04p0775t0419r01	628.5	640.5	None	5.08	6.96	0.67	1.88	12	1.75	0.54	None	None	None	None	None	None	['f04p0775t0427r01', 'f04p0775t0427r02']
f04p0775t0427r01	640.5	661.5	None	3.77	6.95	0.67	3.19	21	1.76	0.57	None	None	None	None	None	None	['f04p0775t0441r01', 'f04p0775t0441r02']
f04p0775t0441r01	661.5	687	None	3.97	7.53	0.65	3.56	25.47	1.61	0.52	None	None	None	None	None	None	['f04p0775t0458r01', 'f04p0775t0458r02']
f04p0775t0458r01	687	709.5	None	3.89	7.4	0.67	3.51	22.53	1.72	0.49	None	None	None	None	None	None	['f04p0775t0473r01', 'f04p0775t0473r02']
f04p0775t0473r01	709.5	733.5	None	3.64	7.08	0.7	3.44	24	1.68	0.49	None	None	None	None	None	None	['f04p0775t0489r01', 'f04p0775t0489r02']
f04p0775t0489r01	733.5	751.5	703.5	3.44	5.64	0.69	2.21	18	1.69	0.49	3	None	None	48	1.5957	None	['f04p0775t0501r01', 'f04p0775t0501r02']
f04p0775t0501r01	751.5	777	None	2.75	5.91	0.66	3.16	25.48	1.69	0.47	None	None	None	None	None	None	['f04p0775t0518r01', 'f04p0775t0518r02']
f04p0775t0518r01	777	811.5	760.5	2.79	7.06	0.64	4.28	34.53	1.72	0.52	2	None	None	51	1.93164	1.16602	['f04p0775t0541r01', 'f04p0775t0541r02']
f04p0775t0541r01	811.5	835.5	781.5	3.64	8.07	0.61	4.42	24	1.91	0.53	2	None	None	54	1.54883	2.63086	['f04p0775t0557r01', 'f04p0775t0557r02']
f04p0775t0557r01	835.5	870	814.5	4.3	12.12	0.65	7.81	34.47	1.84	0.59	2	None	None	55.5	2.08984	None	['f04p0775t0580r01', 'f04p0775t0580r02']
f04p0862t0472r01	708	744	None	3.64	9.91	0.72	6.27	35.97	1.76	0.43	None	None	None	None	None	None	['f04p0862t0496r01', 'f04p0862t0496r02']
f04p0862t0496r01	744	762	None	4.29	7.84	0.73	3.55	18.02	2.15	0.52	None	None	None	None	None	None	['f04p0862t0508r01', 'f04p0862t0508r02']
f04p0862t0508r01	762	777	730.5	4.09	6.75	0.72	2.66	15	2.08	0.51	3	None	None	46.5	1.65039	1.42969	['f04p0862t0518r01', 'f04p0862t0518r02']
f04p0862t0518r01	777	798	754.5	3.44	6.46	0.68	3.02	21	1.94	0.5	3	None	None	43.5	1.54004	1.76074	['f04p0862t0532r01', 'f04p0862t0532r02']
f04p0862t0532r01	798	819	775.5	3.22	6.06	0.67	2.84	20.98	1.76	0.46	3	None	None	43.5	1.65039	1.87695	['f04p0862t0546r01', 'f04p0862t0546r02']
f04p0862t0546r01	819	844.5	799.5	2.76	5.18	0.67	2.42	25.53	1.57	0.49	2	None	None	45	1.76367	None	['f04p0862t0563r01', 'f04p0862t0563r02']
f05p0252t0307r01	460.5	472.5	None	4.4	6.29	0.69	1.88	12	1.91	0.58	None	None	None	None	None	None	['f05p0252t0315r01', 'f05p0252t0315r02']
f05p0252t0315r01	472.5	487.5	None	3.64	6.29	0.7	2.66	15	2.15	0.53	None	None	None	None	None	None	['f05p0252t0325r01', 'f05p0252t0325r02']
f05p0252t0325r01	487.5	522	None	3.32	8.7	0.71	5.38	34.47	1.77	0.52	None	None	None	None	None	None	['f05p0252t0348r01', 'f05p0252t0348r02']
f05p0252t0348r01	522	546	None	4.51	9.81	0.68	5.3	24	1.94	0.52	None	None	None	None	None	None	['f05p0252t0364r01', 'f05p0252t0364r02']
f05p0252t0364r01	546	565.5	511.5	5.08	9.49	0.65	4.41	19.53	1.94	0.49	3	None	None	54	1.67773	None	['f05p0252t0377r01', 'f05p0252t0377r02']
f05p0252t0377r01	565.5	589.5	None	4.63	9.36	0.68	4.73	24	1.75	0.53	None	None	None	None	None	None	['f05p0252t0393r01', 'f05p0252t0393r02']
f05p0252t0393r01	589.5	613.5	None	4.95	9.15	0.66	4.19	24	1.6	0.46	None	None	None	None	None	None	['f05p0252t0409r01', 'f05p0252t0409r02']
f05p0252t0409r01	613.5	634.5	574.5	4.19	7.19	0.7	3.01	21	1.59	0.43	3	None	None	60	1.54102	2.08984	['f05p0252t0423r01', 'f05p0252t0423r02']
f05p0252t0423r01	634.5	654	604.5	3.1	4.98	0.73	1.88	19.47	1.53	0.6	3	None	None	49.5	1.81543	1.37598	['f05p0252t0436r01', 'f05p0252t0436r02']
f05p0252t0436r01	654	673.5	628.5	2.97	5.06	0.73	2.09	19.53	1.69	0.61	3	None	None	45	1.5957	None	['f05p0252t0449r01', 'f05p0252t0449r02']
f05p0252t0449r01	673.5	705	None	3.08	8.27	0.71	5.18	31.48	1.88	0.56	None	None	None	None	None	None	['f05p0252t0470r01', 'f05p0252t0470r02']
f05p0252t0470r01	705	727.5	None	4.63	9.35	0.69	4.72	22.52	2.03	0.47	None	None	None	None	None	None	['f05p0252t0485r01', 'f05p0252t0485r02']
f05p0252t0485r01	727.5	745.5	None	4.4	7.72	0.71	3.32	18	1.9	0.53	None	None	None	None	None	None	['f05p0252t0497r01', 'f05p0252t0497r02']
f05p0252t0497r01	745.5	774	None	4.07	8.6	0.7	4.52	28.48	1.66	0.51	None	None	None	None	None	None	['f05p0252t0516r01', 'f05p0252t0516r02']
f05p0252t0516r01	774	792	736.5	4.41	7.61	0.69	3.2	18	1.88	0.49	3	None	None	55.5	1.48535	1.9248	['f05p0252t0528r01', 'f05p0252t0528r02']
f05p0252t0528r01	792	819	763.5	3.74	8.92	0.72	5.18	26.98	1.95	0.48	3	None	None	55.5	1.70508	1.09961	['f05p0252t0546r01', 'f05p0252t0546r02']
f05p0252t0546r01	819	840	781.5	4.3	7.81	0.68	3.52	21	1.85	0.49	3	None	None	58.5	1.40234	None	['f05p0252t0560r01', 'f05p0252t0560r02']
f05p0252t0560r01	840	858	None	3.85	6.73	0.72	2.88	18	1.87	0.52	None	None	None	None	None	None	['f05p0252t0572r01', 'f05p0252t0572r02']
f06p0251t0486r01	729	742.5	None	8.03	11.9	0.69	3.87	13.53	1.75	0.5	None	None	None	None	None	None	['f06p0251t0495r01', 'f06p0251t0495r02']
f06p0251t0495r01	742.5	765	None	5.96	11.46	0.64	5.5	22.47	1.77	0.58	None	None	None	None	None	None	['f06p0251t0510r01', 'f06p0251t0510r02']
f06p0251t0510r01	765	781.5	None	6.6	9.16	0.62	2.55	16.53	1.37	0.53	None	None	None	None	None	None	['f06p0251t0521r01', 'f06p0251t0521r02']
f06p0251t0521r01	781.5	805.5	745.5	4.86	9.27	0.67	4.41	24	1.67	0.48	3	None	None	60	1.625	1.84375	['f06p0251t0537r01', 'f06p0251t0537r02']
f06p0251t0537r01	805.5	838.5	769.5	4.42	10.8	0.72	6.37	33	1.64	0.5	3	None	None	69	1.73438	1.95312	['f06p0251t0559r01', 'f06p0251t0559r02']
f06p0251t0559r01	838.5	853.5	796.5	5.4	7.62	0.69	2.22	15	1.51	0.62	3	None	None	57	1.84375	None	['f06p0251t0569r01', 'f06p0251t0569r02']
f06p0643t0416r01	624	649.5	None	3.64	8.05	0.69	4.41	25.53	1.89	0.57	None	None	None	None	None	None	['f06p0643t0433r01', 'f06p0643t0433r02']
f06p0643t0433r01	649.5	673.5	None	4.63	9.35	0.72	4.72	24.02	1.8	0.56	None	None	None	None	None	None	['f06p0643t0449r01', 'f06p0643t0449r02']
f06p0643t0449r01	673.5	690	None	5.28	8.07	0.69	2.79	16.45	1.61	0.53	None	None	None	None	None	None	['f06p0643t0460r01', 'f06p0643t0460r02']
f06p0643t0460r01	690	709.5	None	4.3	7.09	0.7	2.79	19.53	1.62	0.48	None	None	None	None	None	None	['f06p0643t0473r01', 'f06p0643t0473r02']
f06p0643t0473r01	709.5	730.5	676.5	3.44	5.84	0.68	2.4	21.02	1.5	0.55	3	None	None	54	1.43066	1.4873	['f06p0643t0487r01', 'f06p0643t0487r02']
f06p0643t0487r01	730.5	753	700.5	3.19	5.31	0.75	2.12	22.47	1.37	0.5	3	None	None	52.5	1.45898	1.35156	['f06p0643t0502r01', 'f06p0643t0502r02']
f06p0643t0502r01	753	786	727.5	2.66	6.09	0.75	3.43	32.97	1.55	0.49	3	None	None	58.5	1.40527	1.67676	['f06p0643t0524r01', 'f06p0643t0524r02']
f06p0643t0524r01	786	820.5	757.5	2.98	7.07	0.72	4.09	34.53	1.6	0.48	2	None	None	63	1.54102	1.53906	['f06p0643t0547r01', 'f06p0643t0547r02']
f06p0643t0547r01	820.5	852	784.5	3.43	9.16	0.72	5.73	31.47	1.84	0.53	3	None	None	67.5	1.54004	None	['f06p0643t0568r01', 'f06p0643t0568r02']
f07p0164t0240r01	360	379.5	None	3.96	6.84	0.71	2.88	19.53	1.72	0.5	None	None	None	None	None	None	['f07p0164t0253r01', 'f07p0164t0253r02']
f07p0164t0253r01	379.5	405	None	3.41	6.51	0.69	3.1	25.48	1.66	0.51	None	None	None	None	None	None	['f07p0164t0270r01', 'f07p0164t0270r02']
f07p0164t0270r01	405	429	None	3.3	6.3	0.72	3	23.98	1.68	0.53	None	None	None	None	None	None	['f07p0164t0286r01', 'f07p0164t0286r02']
f07p0164t0286r01	429	451.5	400.5	3.31	6.2	0.69	2.89	22.53	1.64	0.59	3	None	None	51	1.54102	1.375	['f07p0164t0301r01', 'f07p0164t0301r02']
f07p0164t0301r01	451.5	468	424.5	3.63	5.3	0.68	1.67	16.47	1.55	0.48	3	None	None	43.5	1.45801	2.28223	['f07p0164t0312r01', 'f07p0164t0312r02']
f07p0164t0312r01	468	522	454.5	2.54	11.34	0.63	8.79	54	1.69	0.65	2	None	None	67.5	1.87012	None	['f07p0164t0348r01', 'f07p0164t0348r02']
f07p0164t0460r01	690	715.5	None	7.37	13.31	0.67	5.95	25.53	1.47	0.43	None	None	None	None	None	None	['f07p0164t0477r01', 'f07p0164t0477r02']
f07p0164t0477r01	715.5	739.5	None	5.72	9.79	0.7	4.07	24.02	1.37	0.54	None	None	None	None	None	None	['f07p0164t0493r01', 'f07p0164t0493r02']
f07p0164t0493r01	739.5	751.5	None	5.28	7.26	0.71	1.98	12	1.76	0.53	None	None	None	None	None	None	['f07p0164t0501r01', 'f07p0164t0501r02']
f07p0164t0501r01	751.5	769.5	715.5	3.85	6.95	0.72	3.09	18	2.06	0.51	3	None	None	54	1.43066	1.20996	['f07p0164t0513r01', 'f07p0164t0513r02']
f07p0164t0513r01	769.5	783	739.5	3.53	5.06	0.71	1.54	13.43	1.76	0.54	3	None	None	43.5	1.32031	1.65039	['f07p0164t0522r01', 'f07p0164t0522r02']
f07p0164t0522r01	783	808.5	763.5	2.75	5.43	0.72	2.68	25.55	1.61	0.45	3	None	None	45	1.48535	1.7041	['f07p0164t0539r01', 'f07p0164t0539r02']
f07p0164t0539r01	808.5	838.5	787.5	2.44	5.85	0.7	3.4	30	1.85	0.49	2	None	None	51	1.59473	1.2666	['f07p0164t0559r01', 'f07p0164t0559r02']
f07p0164t0559r01	838.5	861	814.5	2.87	5.41	0.69	2.54	22.47	1.76	0.51	2	None	None	46.5	1.43066	None	['f07p0164t0574r01', 'f07p0164t0574r02']
f07p0251t0240r01	360	384	None	3.64	6.94	0.72	3.3	24	1.72	0.52	None	None	None	None	None	None	['f07p0251t0256r01', 'f07p0251t0256r02']
f07p0251t0256r01	384	409.5	None	3.64	7.4	0.73	3.76	25.53	1.75	0.48	None	None	None	None	None	None	['f07p0251t0273r01', 'f07p0251t0273r02']
f07p0251t0273r01	409.5	432	None	3.54	6.23	0.68	2.69	22.47	1.6	0.49	None	None	None	None	None	None	['f07p0251t0288r01', 'f07p0251t0288r02']
f07p0251t0288r01	432	459	397.5	3.02	5.55	0.7	2.53	26.98	1.4	0.56	3	None	None	61.5	1.40234	1.51367	['f07p0251t0306r01', 'f07p0251t0306r02']
f07p0251t0306r01	459	490.5	427.5	3.09	6.44	0.73	3.35	31.56	1.55	0.47	3	None	None	63	1.45801	1.62988	['f07p0251t0327r01', 'f07p0251t0327r02']
f07p0251t0327r01	490.5	522	460.5	3	7.65	0.66	4.65	31.45	1.87	0.61	2	None	None	61.5	1.54395	1.45801	['f07p0251t0348r01', 'f07p0251t0348r02']
f07p0251t0348r01	522	553.5	490.5	4.63	11.55	0.63	6.92	31.53	1.81	0.52	2	None	None	63	1.50098	1.85449	['f07p0251t0369r01', 'f07p0251t0369r02']
f07p0251t0369r01	553.5	571.5	517.5	6.05	9.7	0.74	3.65	18	1.6	0.47	3	None	None	54	1.67773	None	['f07p0251t0381r01', 'f07p0251t0381r02']
f07p0251t0381r01	571.5	592.5	None	4.52	7.37	0.69	2.85	21	1.52	0.63	None	None	None	None	None	None	['f07p0251t0395r01', 'f07p0251t0395r02']
f07p0251t0395r01	592.5	612	None	4.62	6.99	0.69	2.37	19.45	1.41	0.47	None	None	None	None	None	None	['f07p0251t0408r01', 'f07p0251t0408r02']
f07p0251t0408r01	612	633	None	3.32	6.01	0.68	2.7	21	1.77	0.53	None	None	None	None	None	None	['f07p0251t0422r01', 'f07p0251t0422r02']
f07p0251t0422r01	633	669	613.5	3.21	9.8	0.71	6.59	36.03	1.88	0.48	2	None	None	55.5	1.70605	1.71973	['f07p0251t0446r01', 'f07p0251t0446r02']
f07p0251t0446r01	669	694.5	634.5	4.73	10.57	0.72	5.83	25.53	1.92	0.68	2	None	None	60	1.71289	None	['f07p0251t0463r01', 'f07p0251t0463r02']
f07p0251t0463r01	694.5	703.5	None	7.15	9.38	0.68	2.22	9	1.87	0.53	None	None	None	None	None	None	['f07p0251t0469r01', 'f07p0251t0469r02']
f07p0251t0469r01	703.5	718.5	None	4.97	7.6	0.66	2.63	15	1.91	0.55	None	None	None	None	None	None	['f07p0251t0479r01', 'f07p0251t0479r02']
f07p0251t0479r01	718.5	735	None	4.19	6.63	0.69	2.45	16.47	1.73	0.48	None	None	None	None	None	None	['f07p0251t0490r01', 'f07p0251t0490r02']
f07p0251t0490r01	735	756	None	3.21	5.42	0.71	2.21	20.98	1.55	0.59	None	None	None	None	None	None	['f07p0251t0504r01', 'f07p0251t0504r02']
f07p0251t0504r01	756	784.5	None	3.2	7.19	0.65	4	28.55	1.73	0.52	None	None	None	None	None	None	['f07p0251t0523r01', 'f07p0251t0523r02']
f07p0251t0523r01	784.5	808.5	None	3.75	7.39	0.65	3.63	24	1.8	0.54	None	None	None	None	None	None	['f07p0251t0539r01', 'f07p0251t0539r02']
f07p0251t0539r01	808.5	843	781.5	3.97	11.45	0.72	7.47	34.44	1.85	0.48	3	None	None	61.5	1.67773	None	['f07p0251t0562r01', 'f07p0251t0562r02']
f07p0599t0240r01	360	379.5	None	5.18	9.72	0.69	4.55	19.53	1.92	0.51	None	None	None	None	None	None	['f07p0599t0253r01', 'f07p0599t0253r02']
f07p0599t0253r01	379.5	399	None	4.97	9.05	0.69	4.09	19.47	1.87	0.54	None	None	None	None	None	None	['f07p0599t0266r01', 'f07p0599t0266r02']
f07p0599t0266r01	399	415.5	367.5	4.85	7.61	0.69	2.76	16.55	1.65	0.55	3	None	None	48	1.70605	1.75879	['f07p0599t0277r01', 'f07p0599t0277r02']
f07p0599t0277r01	415.5	433.5	388.5	4.19	6.2	0.69	2.02	17.98	1.51	0.55	3	None	None	45	1.73242	1.29688	['f07p0599t0289r01', 'f07p0599t0289r02']
f07p0599t0289r01	433.5	451.5	406.5	3.42	5.1	0.67	1.69	18	1.4	0.54	3	None	None	45	1.51465	1.51074	['f07p0599t0301r01', 'f07p0599t0301r02']
f07p0599t0301r01	451.5	480	430.5	2.77	5.32	0.65	2.55	28.47	1.56	0.5	3	None	None	49.5	1.5127	1.79395	['f07p0599t0320r01', 'f07p0599t0320r02']
f07p0599t0320r01	480	514.5	460.5	2.66	7.18	0.66	4.52	34.56	1.74	0.54	2	None	None	54	1.65332	1.21582	['f07p0599t0343r01', 'f07p0599t0343r02']
f07p0599t0343r01	514.5	540	481.5	3.85	7.85	0.72	4	25.44	1.74	0.55	2	None	None	58.5	1.43457	2.63574	['f07p0599t0360r01', 'f07p0599t0360r02']
f07p0599t0360r01	540	564	517.5	4.3	8.27	0.71	3.97	24.02	1.69	0.65	2	None	None	46.5	2.03516	None	['f07p0599t0376r01', 'f07p0599t0376r02']
f07p0599t0376r01	564	580.5	None	5.39	8.38	0.67	2.99	16.53	1.62	0.4	None	None	None	None	None	None	['f07p0599t0387r01', 'f07p0599t0387r02']
f07p0599t0387r01	580.5	601.5	None	3.32	5.07	0.71	1.75	21.02	1.2	0.54	None	None	None	None	None	None	['f07p0599t0401r01', 'f07p0599t0401r02']
f07p0599t0401r01	601.5	639	None	2.75	7.96	0.7	5.21	37.44	1.76	0.53	None	None	None	None	None	None	['f07p0599t0426r01', 'f07p0599t0426r02']
f07p0599t0426r01	639	676.5	610.5	4.19	12.76	0.73	8.57	37.53	1.8	0.56	2	None	None	66	1.76758	None	['f07p0599t0451r01', 'f07p0599t0451r02']
f07p0599t0451r01	676.5	693	None	7.15	11.44	0.71	4.29	16.47	1.86	0.55	None	None	None	None	None	None	['f07p0599t0462r01', 'f07p0599t0462r02']
f07p0599t0462r01	693	700.5	None	6.27	7.95	0.71	1.68	7.55	1.89	0.44	None	None	None	None	None	None	['f07p0599t0467r01', 'f07p0599t0467r02']
f07p0599t0467r01	700.5	721.5	None	3.54	5.95	0.72	2.41	21	1.71	0.5	None	None	None	None	None	None	['f07p0599t0481r01', 'f07p0599t0481r02']
f07p0599t0481r01	721.5	747	703.5	2.97	6.4	0.66	3.43	25.45	1.92	0.59	2	None	None	43.5	1.82227	1.15039	['f07p0599t0498r01', 'f07p0599t0498r02']
f07p0599t0498r01	747	763.5	721.5	3.75	5.2	0.64	1.44	16.55	1.45	0.57	2	None	None	42	1.48633	None	['f07p0599t0509r01', 'f07p0599t0509r02']
f08p0207t0250r01	375	411	None	2.65	6.71	0.66	4.07	36.03	1.63	0.52	None	None	None	None	None	None	['f08p0207t0274r01', 'f08p0207t0274r02']
f08p0207t0274r01	411	442.5	None	3.52	7.87	0.69	4.35	31.56	1.59	0.57	None	None	None	None	None	None	['f08p0207t0295r01', 'f08p0207t0295r02']
f08p0207t0295r01	442.5	460.5	None	4.52	7.26	0.69	2.74	17.98	1.6	0.6	None	None	None	None	None	None	['f08p0207t0307r01', 'f08p0207t0307r02']
f08p0207t0307r01	460.5	477	None	4.32	6.73	0.71	2.41	16.44	1.74	0.5	None	None	None	None	None	None	['f08p0207t0318r01', 'f08p0207t0318r02']
f08p0207t0318r01	477	511.5	None	3.37	8.5	0.71	5.13	34.56	1.66	0.43	None	None	None	None	None	None	['f08p0207t0341r01', 'f08p0207t0341r02']
f08p0207t0341r01	511.5	529.5	None	3.64	5.8	0.74	2.16	18.02	1.68	0.5	None	None	None	None	None	None	['f08p0207t0353r01', 'f08p0207t0353r02']
f08p0207t0353r01	529.5	558	None	2.91	6.35	0.74	3.44	28.45	1.62	0.53	None	None	None	None	None	None	['f08p0207t0372r01', 'f08p0207t0372r02']
f08p0207t0372r01	558	591	None	3.35	9.06	0.7	5.72	33	1.79	0.46	None	None	None	None	None	None	['f08p0207t0394r01', 'f08p0207t0394r02']
f08p0207t0394r01	591	621	559.5	4.2	9.27	0.71	5.06	29.98	1.67	0.51	2	None	None	61.5	1.78125	2.61719	['f08p0207t0414r01', 'f08p0207t0414r02']
f08p0207t0414r01	621	640.5	589.5	4.74	7.86	0.72	3.12	19.56	1.64	0.62	3	None	None	51	2.19922	None	['f08p0207t0427r01', 'f08p0207t0427r02']
f08p0207t0427r01	640.5	678	None	4.86	13.55	0.71	8.69	37.44	1.67	0.5	None	None	None	None	None	None	['f08p0207t0452r01', 'f08p0207t0452r02']
f08p0207t0452r01	678	696	None	6.72	10.59	0.71	3.87	17.98	1.54	0.55	None	None	None	None	None	None	['f08p0207t0464r01', 'f08p0207t0464r02']
f08p0207t0464r01	696	720	None	5.84	11.69	0.68	5.84	24.02	1.79	0.6	None	None	None	None	None	None	['f08p0207t0480r01', 'f08p0207t0480r02']
f08p0207t0505r01	757.5	775.5	None	5.3	8.26	0.65	2.96	18.02	1.6	0.48	None	None	None	None	None	None	['f08p0207t0517r01', 'f08p0207t0517r02']
f08p0207t0517r01	775.5	804	None	3.96	6.75	0.63	2.79	28.45	1.23	0.56	None	None	None	None	None	None	['f08p0207t0536r01', 'f08p0207t0536r02']
f08p0207t0536r01	804	829.5	None	3.75	6.79	0.69	3.04	25.53	1.4	0.49	None	None	None	None	None	None	['f08p0207t0553r01', 'f08p0207t0553r02']
f08p0207t0553r01	829.5	862.5	None	3.33	8.06	0.63	4.73	33.03	1.68	0.59	None	None	None	None	None	None	['f08p0207t0575r01', 'f08p0207t0575r02']
f08p0251t0308r01	462	483	None	5.28	10.56	0.68	5.28	21	2.01	0.47	None	None	None	None	None	None	['f08p0251t0322r01', 'f08p0251t0322r02']
f08p0251t0322r01	483	496.5	None	4.95	6.85	0.7	1.9	13.57	1.65	0.52	None	None	None	None	None	None	['f08p0251t0331r01', 'f08p0251t0331r02']
f08p0251t0331r01	496.5	517.5	466.5	3.54	6.2	0.68	2.66	20.98	1.56	0.5	3	None	None	51	1.54004	1.87012	['f08p0251t0345r01', 'f08p0251t0345r02']
f08p0251t0345r01	517.5	543	493.5	3.1	6.38	0.67	3.29	25.45	1.74	0.55	3	None	None	49.5	1.70508	None	['f08p0251t0362r01', 'f08p0251t0362r02']
f08p0251t0362r01	543	577.5	None	3.52	9.37	0.65	5.84	34.56	1.77	0.53	None	None	None	None	None	None	['f08p0251t0385r01', 'f08p0251t0385r02']
f08p0251t0385r01	577.5	594	None	4.95	7.74	0.64	2.78	16.44	1.62	0.6	None	None	None	None	None	None	['f08p0251t0396r01', 'f08p0251t0396r02']
f08p0251t0396r01	594	624	None	4.62	10.8	0.66	6.18	30	1.75	0.48	None	None	None	None	None	None	['f08p0251t0416r01', 'f08p0251t0416r02']
f08p0251t0416r01	624	648	None	5.18	10.36	0.69	5.18	24.02	1.81	0.55	None	None	None	None	None	None	['f08p0251t0432r01', 'f08p0251t0432r02']
f08p0251t0432r01	648	658.5	None	5.72	7.96	0.69	2.24	10.53	1.89	0.57	None	None	None	None	None	None	['f08p0251t0439r01', 'f08p0251t0439r02']
f08p0251t0439r01	658.5	685.5	None	4.52	8.94	0.69	4.41	27	1.65	0.51	None	None	None	None	None	None	['f08p0251t0457r01', 'f08p0251t0457r02']
f09p0032t0249r01	373.5	384	None	5.63	7.2	0.72	1.58	10.45	1.51	0.54	None	None	None	None	None	None	['f09p0032t0256r01', 'f09p0032t0256r02']
f09p0032t0256r01	384	412.5	None	3.88	7.94	0.7	4.07	28.56	1.59	0.53	None	None	None	None	None	None	['f09p0032t0275r01', 'f09p0032t0275r02']
f09p0032t0275r01	412.5	453	None	4.19	9.7	0.76	5.52	40.44	1.24	0.44	None	None	None	None	None	None	['f09p0032t0302r01', 'f09p0032t0302r02']
f09p0032t0302r01	453	480	None	4.3	9.02	0.72	4.73	26.98	1.7	0.46	None	None	None	None	None	None	['f09p0032t0320r01', 'f09p0032t0320r02']
f09p0032t0320r01	480	496.5	None	4.19	6.95	0.74	2.76	16.56	1.92	0.51	None	None	None	None	None	None	['f09p0032t0331r01', 'f09p0032t0331r02']
f09p0032t0331r01	496.5	520.5	463.5	3.54	7.82	0.72	4.29	24	1.88	0.48	3	None	None	57	1.40234	None	['f09p0032t0347r01', 'f09p0032t0347r02']
f09p0032t0347r01	520.5	541.5	None	3.75	6.41	0.75	2.67	21	1.54	0.55	None	None	None	None	None	None	['f09p0032t0361r01', 'f09p0032t0361r02']
f09p0032t0361r01	541.5	564	None	3.54	5.95	0.71	2.41	22.44	1.52	0.48	None	None	None	None	None	None	['f09p0032t0376r01', 'f09p0032t0376r02']
f09p0032t0376r01	564	591	None	2.86	4.87	0.72	2.01	27	1.27	0.57	None	None	None	None	None	None	['f09p0032t0394r01', 'f09p0032t0394r02']
f09p0032t0394r01	591	612	562.5	2.75	3.91	0.7	1.16	21	1.25	0.54	3	None	None	49.5	1.54102	1.98047	['f09p0032t0408r01', 'f09p0032t0408r02']
f09p0032t0408r01	612	664.5	601.5	2.09	7.98	0.72	5.89	52.56	1.44	0.51	2	None	None	63	1.76074	1.87598	['f09p0032t0443r01', 'f09p0032t0443r02']
f09p0032t0443r01	664.5	706.5	631.5	4.09	14.64	0.71	10.55	42	1.85	0.55	2	None	None	75	1.81836	None	['f09p0032t0471r01', 'f09p0032t0471r02']
f09p0032t0471r01	706.5	724.5	None	8.03	13.9	0.7	5.86	18	1.85	0.48	None	None	None	None	None	None	['f09p0032t0483r01', 'f09p0032t0483r02']
f09p0032t0483r01	724.5	750	None	6.73	13.32	0.66	6.59	25.44	1.67	0.49	None	None	None	None	None	None	['f09p0032t0500r01', 'f09p0032t0500r02']
f09p0032t0500r01	750	768	None	6.49	9.73	0.69	3.24	18	1.39	0.44	None	None	None	None	None	None	['f09p0032t0512r01', 'f09p0032t0512r02']
f09p0032t0512r01	768	801	None	4.32	9.28	0.72	4.96	33.03	1.43	0.57	None	None	None	None	None	None	['f09p0032t0534r01', 'f09p0032t0534r02']
f09p0032t0534r01	801	822	754.5	5.29	9.24	0.75	3.96	20.98	1.75	0.48	3	None	None	67.5	1.81641	1.48633	['f09p0032t0548r01', 'f09p0032t0548r02']
f09p0032t0548r01	822	841.5	787.5	4.4	7.52	0.71	3.12	19.56	1.69	0.49	3	None	None	54	1.65137	None	['f09p0032t0561r01', 'f09p0032t0561r02']
f09p0076t0249r01	373.5	390	None	3.54	5.2	0.72	1.66	16.45	1.5	0.6	None	None	None	None	None	None	['f09p0076t0260r01', 'f09p0076t0260r02']
f09p0076t0316r01	474	489	None	4.62	6.71	0.76	2.09	15	1.68	0.51	None	None	None	None	None	None	['f09p0076t0326r01', 'f09p0076t0326r02']
f09p0076t0326r01	489	507	None	3.41	5.43	0.76	2.02	18	1.63	0.53	None	None	None	None	None	None	['f09p0076t0338r01', 'f09p0076t0338r02']
f09p0076t0338r01	507	531	490.5	2.88	5.63	0.77	2.75	24.02	1.71	0.55	2	None	None	40.5	1.81836	1.70898	['f09p0076t0354r01', 'f09p0076t0354r02']
f09p0076t0354r01	531	565.5	511.5	3.1	8.19	0.73	5.09	34.53	1.72	0.54	2	None	None	54	1.76367	None	['f09p0076t0377r01', 'f09p0076t0377r02']
f09p0076t0377r01	565.5	582	None	4.43	6.87	0.69	2.43	16.45	1.67	0.53	None	None	None	None	None	None	['f09p0076t0388r01', 'f09p0076t0388r02']
f09p0076t0388r01	582	600	547.5	3.63	5.79	0.7	2.16	18	1.66	0.46	3	None	None	52.5	1.23828	2.17383	['f09p0076t0400r01', 'f09p0076t0400r02']
f09p0076t0400r01	600	619.5	580.5	2.68	4.95	0.7	2.28	19.55	1.83	0.56	3	None	None	39	1.70605	None	['f09p0076t0413r01', 'f09p0076t0413r02']
f09p0076t0413r01	619.5	645	None	2.75	5.21	0.73	2.46	25.47	1.63	0.66	None	None	None	None	None	None	['f09p0076t0430r01', 'f09p0076t0430r02']
f09p0076t0430r01	645	664.5	None	3.43	5.62	0.71	2.19	19.55	1.63	0.53	None	None	None	None	None	None	['f09p0076t0443r01', 'f09p0076t0443r02']
f09p0076t0443r01	664.5	696	None	2.98	6.89	0.68	3.92	31.44	1.7	0.47	None	None	None	None	None	None	['f09p0076t0464r01', 'f09p0076t0464r02']
f09p0076t0464r01	696	720	None	3.24	6.33	0.7	3.09	24.02	1.73	0.52	None	None	None	None	None	None	['f09p0076t0480r01', 'f09p0076t0480r02']
f09p0076t0480r01	720	747	688.5	3.31	6.27	0.59	2.97	26.98	1.49	0.47	3	None	None	58.5	1.48535	1.81738	['f09p0076t0498r01', 'f09p0076t0498r02']
f09p0076t0498r01	747	784.5	718.5	2.97	6.72	0.68	3.75	37.56	1.34	0.52	3	None	None	66	1.65137	1.54004	['f09p0076t0523r01', 'f09p0076t0523r02']
f09p0076t0523r01	784.5	813	745.5	3.53	7.74	0.71	4.21	28.45	1.67	0.53	3	None	None	67.5	1.5957	1.32227	['f09p0076t0542r01', 'f09p0076t0542r02']
f09p0076t0542r01	813	840	775.5	4.09	9.95	0.69	5.86	26.98	1.95	0.51	3	None	None	64.5	1.45898	1.24023	['f09p0076t0560r01', 'f09p0076t0560r02']
f09p0076t0560r01	840	856.5	799.5	5.09	7.81	0.68	2.72	16.58	1.67	0.51	3	None	None	57	1.34961	None	['f09p0076t0571r01', 'f09p0076t0571r02']
f09p0295t0243r01	364.5	387	None	3.75	6.83	0.72	3.07	22.44	1.7	0.52	None	None	None	None	None	None	['f09p0295t0258r01', 'f09p0295t0258r02']
f09p0295t0258r01	387	405	None	3.52	5.53	0.7	2.01	18.02	1.54	0.56	None	None	None	None	None	None	['f09p0295t0270r01', 'f09p0295t0270r02']
f09p0295t0270r01	405	432	None	3.1	6.3	0.7	3.21	26.98	1.58	0.49	None	None	None	None	None	None	['f09p0295t0288r01', 'f09p0295t0288r02']
f09p0295t0288r01	432	463.5	None	3.1	7.7	0.67	4.61	31.56	1.7	0.47	None	None	None	None	None	None	['f09p0295t0309r01', 'f09p0295t0309r02']
f09p0295t0309r01	463.5	502.5	None	3.63	11.02	0.7	7.39	39	1.78	0.45	None	None	None	None	None	None	['f09p0295t0335r01', 'f09p0295t0335r02']
f09p0295t0335r01	502.5	522	None	4.96	8.62	0.72	3.65	19.45	1.73	0.51	None	None	None	None	None	None	['f09p0295t0348r01', 'f09p0295t0348r02']
f09p0295t0348r01	522	543	487.5	4.41	8.05	0.72	3.64	20.98	1.68	0.49	3	None	None	55.5	1.81543	None	['f09p0295t0362r01', 'f09p0295t0362r02']
f09p0295t0362r01	543	567	None	3.98	7.85	0.72	3.86	24	1.8	0.52	None	None	None	None	None	None	['f09p0295t0378r01', 'f09p0295t0378r02']
f09p0295t0378r01	567	597	None	4.09	10.14	0.67	6.05	30	1.86	0.44	None	None	None	None	None	None	['f09p0295t0398r01', 'f09p0295t0398r02']
f09p0295t0398r01	597	618	559.5	4.41	8.2	0.72	3.78	21	1.75	0.54	3	None	None	58.5	1.56738	1.29199	['f09p0295t0412r01', 'f09p0295t0412r02']
f09p0295t0412r01	618	643.5	577.5	4.41	8.8	0.68	4.39	25.56	1.71	0.55	3	None	None	66	1.42969	1.65039	['f09p0295t0429r01', 'f09p0295t0429r02']
f09p0295t0429r01	643.5	670.5	607.5	4.84	11.23	0.71	6.39	27	1.85	0.52	3	None	None	63	1.54004	1.43066	['f09p0295t0447r01', 'f09p0295t0447r02']
f09p0295t0447r01	670.5	685.5	628.5	5.84	9.16	0.71	3.32	14.98	1.87	0.46	3	None	None	57	1.48535	1.54004	['f09p0295t0457r01', 'f09p0295t0457r02']
f09p0295t0457r01	685.5	711	649.5	4.2	8.4	0.72	4.19	25.45	1.63	0.5	3	None	None	61.5	1.5127	1.68457	['f09p0295t0474r01', 'f09p0295t0474r02']
f09p0295t0474r01	711	730.5	673.5	4.2	6.61	0.71	2.41	19.56	1.55	0.48	3	None	None	57	1.59863	1.59277	['f09p0295t0487r01', 'f09p0295t0487r02']
f09p0295t0487r01	730.5	759	700.5	3.19	7.07	0.69	3.88	28.44	1.66	0.55	3	None	None	58.5	1.5957	None	['f09p0295t0506r01', 'f09p0295t0506r02']
f09p0383t0253r01	379.5	406.5	None	3.55	7.52	0.7	3.97	27	1.78	0.54	None	None	None	None	None	None	['f09p0383t0271r01', 'f09p0383t0271r02']
f09p0383t0271r01	406.5	426	None	4.07	7.09	0.69	3.02	19.44	1.76	0.52	None	None	None	None	None	None	['f09p0383t0284r01', 'f09p0383t0284r02']
f09p0383t0284r01	426	465	None	3.66	12.59	0.73	8.92	39	1.94	0.59	None	None	None	None	None	None	['f09p0383t0310r01', 'f09p0383t0310r02']
f09p0383t0310r01	465	478.5	None	7.38	10.8	0.7	3.42	13.57	1.76	0.56	None	None	None	None	None	None	['f09p0383t0319r01', 'f09p0383t0319r02']
f09p0383t0319r01	478.5	490.5	None	6.07	8.05	0.72	1.99	12.02	1.56	0.52	None	None	None	None	None	None	['f09p0383t0327r01', 'f09p0383t0327r02']
f09p0383t0327r01	490.5	505.5	None	4.18	6.2	0.67	2.02	14.98	1.65	0.52	None	None	None	None	None	None	['f09p0383t0337r01', 'f09p0383t0337r02']
f09p0383t0337r01	505.5	537	478.5	3.2	6.99	0.68	3.79	31.44	1.53	0.47	3	None	None	58.5	1.5166	1.90137	['f09p0383t0358r01', 'f09p0383t0358r02']
f09p0383t0358r01	537	559.5	508.5	3.32	6.2	0.64	2.88	22.56	1.65	0.55	2	None	None	51	1.70898	1.53516	['f09p0383t0373r01', 'f09p0383t0373r02']
f09p0383t0373r01	559.5	583.5	532.5	3.43	6.6	0.64	3.18	24	1.67	0.55	3	None	None	51	1.62207	None	['f09p0383t0389r01', 'f09p0383t0389r02']
f09p0383t0389r01	583.5	607.5	None	3.63	6.45	0.66	2.82	24	1.5	0.55	None	None	None	None	None	None	['f09p0383t0405r01', 'f09p0383t0405r02']
f09p0383t0405r01	607.5	636	None	3.54	7.34	0.75	3.81	28.45	1.52	0.51	None	None	None	None	None	None	['f09p0383t0424r01', 'f09p0383t0424r02']
f09p0383t0424r01	636	657	601.5	3.78	6.74	0.72	2.96	20.97	1.76	0.57	3	None	None	55.5	1.40234	None	['f09p0383t0438r01', 'f09p0383t0438r02']
f09p0383t0438r01	657	697.5	None	3.86	11.66	0.67	7.8	40.59	1.61	0.7	None	None	None	None	None	None	['f09p0383t0465r01', 'f09p0383t0465r02']
f09p0383t0465r01	697.5	712.5	None	8.14	12.32	0.62	4.18	15	1.76	0.65	None	None	None	None	None	None	['f09p0383t0475r01', 'f09p0383t0475r02']
f09p0383t0475r01	712.5	724.5	None	8.03	11.25	0.67	3.22	12	1.79	0.49	None	None	None	None	None	None	['f09p0383t0483r01', 'f09p0383t0483r02']
f09p0383t0483r01	724.5	741	None	5.53	8.95	0.66	3.42	16.44	1.87	0.48	None	None	None	None	None	None	['f09p0383t0494r01', 'f09p0383t0494r02']
f09p0383t0494r01	741	757.5	None	4.3	6.51	0.71	2.21	16.55	1.58	0.51	None	None	None	None	None	None	['f09p0383t0505r01', 'f09p0383t0505r02']
f09p0383t0505r01	757.5	786	730.5	3.3	7.76	0.64	4.46	28.45	1.84	0.59	3	None	None	55.5	1.62305	None	['f09p0383t0524r01', 'f09p0383t0524r02']
f09p0383t0524r01	786	808.5	None	4.54	8.72	0.72	4.17	22.56	1.81	0.54	None	None	None	None	None	None	['f09p0383t0539r01', 'f09p0383t0539r02']
f09p0383t0539r01	808.5	831	None	4.75	9.27	0.71	4.52	22.44	1.94	0.51	None	None	None	None	None	None	['f09p0383t0554r01', 'f09p0383t0554r02']
f09p0383t0554r01	831	856.5	802.5	4.74	9.27	0.63	4.52	25.58	1.61	0.68	3	None	None	54	1.87012	None	['f09p0383t0571r01', 'f09p0383t0571r02']
f09p0426t0251r01	376.5	412.5	None	2.35	4.91	0.68	2.56	36	1.34	0.54	None	None	None	None	None	None	['f09p0426t0275r01', 'f09p0426t0275r02']
f09p0426t0275r01	412.5	444	None	2.64	5.62	0.67	2.98	31.44	1.53	0.47	None	None	None	None	None	None	['f09p0426t0296r01', 'f09p0426t0296r02']
f09p0426t0296r01	444	472.5	418.5	2.65	5.02	0.69	2.37	28.56	1.44	0.53	2	None	None	54	1.48535	1.37988	['f09p0426t0315r01', 'f09p0426t0315r02']
f09p0426t0315r01	472.5	493.5	442.5	2.64	4.42	0.69	1.78	21	1.49	0.55	3	None	None	51	1.43262	1.54004	['f09p0426t0329r01', 'f09p0426t0329r02']
f09p0426t0329r01	493.5	520.5	475.5	2.44	4.66	0.73	2.22	27	1.57	0.5	2	None	None	45	1.48633	2.0332	['f09p0426t0347r01', 'f09p0426t0347r02']
f09p0426t0347r01	520.5	562.5	508.5	2.31	7.74	0.72	5.43	42.03	1.73	0.51	2	None	None	54	1.75977	1.87109	['f09p0426t0375r01', 'f09p0426t0375r02']
f09p0426t0375r01	562.5	586.5	535.5	3.97	8.3	0.72	4.32	23.98	1.87	0.53	2	None	None	51	1.81543	1.09863	['f09p0426t0391r01', 'f09p0426t0391r02']
f09p0426t0391r01	586.5	600	553.5	4.42	6.29	0.74	1.87	13.43	1.71	0.46	3	None	None	46.5	1.45703	None	['f09p0426t0400r01', 'f09p0426t0400r02']
f09p0426t0400r01	600	639	None	2.86	7.95	0.71	5.09	39	1.62	0.56	None	None	None	None	None	None	['f09p0426t0426r01', 'f09p0426t0426r02']
f09p0426t0426r01	639	660	None	4.41	7.5	0.72	3.08	21	1.68	0.53	None	None	None	None	None	None	['f09p0426t0440r01', 'f09p0426t0440r02']
f09p0426t0440r01	660	688.5	None	3.96	9.7	0.69	5.73	28.56	1.93	0.47	None	None	None	None	None	None	['f09p0426t0459r01', 'f09p0426t0459r02']
f09p0426t0459r01	688.5	706.5	None	4.52	7.92	0.71	3.41	18	1.9	0.57	None	None	None	None	None	None	['f09p0426t0471r01', 'f09p0426t0471r02']
f09p0426t0471r01	706.5	727.5	None	4.51	8.59	0.71	4.07	21	1.82	0.53	None	None	None	None	None	None	['f09p0426t0485r01', 'f09p0426t0485r02']
f09p0426t0485r01	727.5	739.5	None	4.51	6.07	0.75	1.56	12.02	1.53	0.54	None	None	None	None	None	None	['f09p0426t0493r01', 'f09p0426t0493r02']
f09p0426t0530r01	795	813	None	5.63	8.84	0.72	3.22	18.02	1.57	0.57	None	None	None	None	None	None	['f09p0426t0542r01', 'f09p0426t0542r02']
f09p0426t0542r01	813	823.5	None	5.08	6.5	0.68	1.42	10.55	1.59	0.49	None	None	None	None	None	None	['f09p0426t0549r01', 'f09p0426t0549r02']
f09p0426t0549r01	823.5	865.5	None	3.2	9.38	0.62	6.18	42	1.56	0.56	None	None	None	None	None	None	['f09p0426t0577r01', 'f09p0426t0577r02']
f09p0469t0252r01	378	396	None	6.38	9.92	0.72	3.54	17.98	1.47	0.47	None	None	None	None	None	None	['f09p0469t0264r01', 'f09p0469t0264r02']
f09p0469t0264r01	396	429	None	4.63	10.61	0.7	5.98	33	1.51	0.67	None	None	None	None	None	None	['f09p0469t0286r01', 'f09p0469t0286r02']
f09p0469t0286r01	429	447	None	7.06	11.47	0.67	4.41	18	1.6	0.56	None	None	None	None	None	None	['f09p0469t0298r01', 'f09p0469t0298r02']
f09p0469t0298r01	447	465	None	6.39	10.25	0.69	3.86	18	1.64	0.56	None	None	None	None	None	None	['f09p0469t0310r01', 'f09p0469t0310r02']
f09p0469t0310r01	465	480	None	5.73	8.49	0.68	2.77	15	1.65	0.55	None	None	None	None	None	None	['f09p0469t0320r01', 'f09p0469t0320r02']
f09p0469t0320r01	480	502.5	None	4.63	8.52	0.65	3.88	22.56	1.64	0.49	None	None	None	None	None	None	['f09p0469t0335r01', 'f09p0469t0335r02']
f09p0469t0335r01	502.5	526.5	None	4.2	7.26	0.68	3.06	24	1.48	0.58	None	None	None	None	None	None	['f09p0469t0351r01', 'f09p0469t0351r02']
f09p0469t0351r01	526.5	553.5	None	4.18	7.85	0.72	3.67	27	1.43	0.37	None	None	None	None	None	None	['f09p0469t0369r01', 'f09p0469t0369r02']
f09p0469t0369r01	553.5	588	None	2.88	7.41	0.75	4.53	34.44	1.74	0.55	None	None	None	None	None	None	['f09p0469t0392r01', 'f09p0469t0392r02']
f09p0469t0392r01	588	616.5	562.5	4.07	9.04	0.68	4.96	28.56	1.74	0.51	2	None	None	54	1.82227	None	['f09p0469t0411r01', 'f09p0469t0411r02']
f09p0469t0411r01	616.5	640.5	None	4.62	8.27	0.7	3.64	24	1.5	0.52	None	None	None	None	None	None	['f09p0469t0427r01', 'f09p0469t0427r02']
f09p0469t0427r01	640.5	682.5	None	4.3	13.43	0.77	9.12	42	1.61	0.54	None	None	None	None	None	None	['f09p0469t0455r01', 'f09p0469t0455r02']
f09p0469t0455r01	682.5	700.5	None	7.26	11.9	0.71	4.64	18	1.7	0.64	None	None	None	None	None	None	['f09p0469t0467r01', 'f09p0469t0467r02']
f09p0469t0467r01	700.5	715.5	None	7.6	11.99	0.67	4.39	15	1.86	0.55	None	None	None	None	None	None	['f09p0469t0477r01', 'f09p0469t0477r02']
f09p0469t0477r01	715.5	738	None	6.6	12.66	0.72	6.06	22.44	1.75	0.55	None	None	None	None	None	None	['f09p0469t0492r01', 'f09p0469t0492r02']
f09p0469t0492r01	738	757.5	None	6.94	11.35	0.69	4.41	19.55	1.56	0.53	None	None	None	None	None	None	['f09p0469t0505r01', 'f09p0469t0505r02']
f09p0469t0505r01	757.5	781.5	None	6.06	11.57	0.69	5.51	24.02	1.64	0.57	None	None	None	None	None	None	['f09p0469t0521r01', 'f09p0469t0521r02']
f09p0469t0521r01	781.5	798	736.5	6.61	10.26	0.66	3.64	16.45	1.68	0.51	4	None	None	61.5	1.56738	None	['f09p0469t0532r01', 'f09p0469t0532r02']
f09p0469t0532r01	798	817.5	None	5.19	9.3	0.74	4.11	19.55	1.78	0.52	None	None	None	None	None	None	['f09p0469t0545r01', 'f09p0469t0545r02']
f09p0469t0545r01	817.5	846	784.5	4.86	10.73	0.67	5.87	28.44	1.75	0.58	3	None	None	61.5	1.78711	None	['f09p0469t0564r01', 'f09p0469t0564r02']
f10p0075t0243r01	364.5	388.5	None	4.76	9.14	0.69	4.38	24.02	1.7	0.52	None	None	None	None	None	None	['f10p0075t0259r01', 'f10p0075t0259r02']
f10p0075t0259r01	388.5	430.5	None	4.73	13.23	0.64	8.49	41.97	1.5	0.37	None	None	None	None	None	None	['f10p0075t0287r01', 'f10p0075t0287r02']
f10p0075t0287r01	430.5	465	None	4.86	12.24	0.7	7.38	34.44	1.63	0.48	None	None	None	None	None	None	['f10p0075t0310r01', 'f10p0075t0310r02']
f10p0075t0310r01	465	481.5	None	5.84	8.8	0.74	2.96	16.58	1.68	0.5	None	None	None	None	None	None	['f10p0075t0321r01', 'f10p0075t0321r02']
f10p0075t0321r01	481.5	513	442.5	4.4	11.01	0.74	6.61	31.42	1.8	0.54	3	None	None	70.5	1.67969	None	['f10p0075t0342r01', 'f10p0075t0342r02']
f10p0075t0342r01	513	531	None	5.94	10.36	0.74	4.41	18.02	1.88	0.52	None	None	None	None	None	None	['f10p0075t0354r01', 'f10p0075t0354r02']
f10p0075t0354r01	531	547.5	None	5.39	8.16	0.72	2.77	16.55	1.66	0.57	None	None	None	None	None	None	['f10p0075t0365r01', 'f10p0075t0365r02']
f10p0075t0365r01	547.5	568.5	None	4.63	7.64	0.72	3.01	21.02	1.54	0.51	None	None	None	None	None	None	['f10p0075t0379r01', 'f10p0075t0379r02']
f10p0075t0379r01	568.5	594	None	3.86	7.85	0.69	3.99	25.41	1.77	0.55	None	None	None	None	None	None	['f10p0075t0396r01', 'f10p0075t0396r02']
f10p0075t0396r01	594	615	None	4.3	7.28	0.68	2.97	21.02	1.62	0.53	None	None	None	None	None	None	['f10p0075t0410r01', 'f10p0075t0410r02']
f10p0075t0410r01	615	643.5	583.5	3.85	8.38	0.7	4.54	28.56	1.67	0.5	3	None	None	60	1.45801	None	['f10p0075t0429r01', 'f10p0075t0429r02']
f10p0075t0429r01	643.5	670.5	None	4.19	7.83	0.72	3.64	27	1.44	0.49	None	None	None	None	None	None	['f10p0075t0447r01', 'f10p0075t0447r02']
f10p0075t0447r01	670.5	690	634.5	3.86	6.55	0.74	2.69	19.44	1.65	0.51	3	None	None	55.5	1.70508	1.65039	['f10p0075t0460r01', 'f10p0075t0460r02']
f10p0075t0460r01	690	727.5	664.5	3.33	9.28	0.71	5.95	37.56	1.66	0.58	3	None	None	63	1.67773	1.24023	['f10p0075t0485r01', 'f10p0075t0485r02']
f10p0075t0485r01	727.5	750	685.5	5.42	9.71	0.67	4.3	22.44	1.6	0.66	3	None	None	64.5	1.45898	2.61523	['f10p0075t0500r01', 'f10p0075t0500r02']
f10p0075t0500r01	750	766.5	721.5	6.38	10.47	0.67	4.09	16.56	1.85	0.49	3	None	None	45	2.03711	None	['f10p0075t0511r01', 'f10p0075t0511r02']
f10p0075t0511r01	766.5	786	None	5.18	8.62	0.69	3.43	19.42	1.66	0.51	None	None	None	None	None	None	['f10p0075t0524r01', 'f10p0075t0524r02']
f10p0075t0524r01	786	807	None	4.42	8.15	0.7	3.72	21.02	1.82	0.53	None	None	None	None	None	None	['f10p0075t0538r01', 'f10p0075t0538r02']
f10p0075t0538r01	807	852	None	4.29	13.65	0.69	9.36	45	1.56	0.5	None	None	None	None	None	None	['f10p0075t0568r01', 'f10p0075t0568r02']
f10p0423t0259r01	388.5	420	None	3.64	6.6	0.74	2.96	31.42	1.22	0.57	None	None	None	None	None	None	['f10p0423t0280r01', 'f10p0423t0280r02']
f10p0423t0280r01	420	450	None	3.74	9.46	0.72	5.72	30	1.82	0.47	None	None	None	None	None	None	['f10p0423t0300r01', 'f10p0423t0300r02']
f10p0423t0300r01	450	469.5	406.5	4.4	7.92	0.72	3.52	19.56	2.01	0.46	3	None	None	63	1.2666	None	['f10p0423t0313r01', 'f10p0423t0313r02']
f10p0423t0313r01	469.5	502.5	None	3.63	9.8	0.73	6.17	33	1.82	0.51	None	None	None	None	None	None	['f10p0423t0335r01', 'f10p0423t0335r02']
f10p0423t0335r01	502.5	523.5	460.5	4.96	9.81	0.71	4.85	21.02	2.01	0.48	3	None	None	63	1.5127	1.07324	['f10p0423t0349r01', 'f10p0423t0349r02']
f10p0423t0349r01	523.5	543	481.5	4.75	8.18	0.74	3.43	19.42	1.78	0.51	3	None	None	61.5	1.29297	1.73242	['f10p0423t0362r01', 'f10p0423t0362r02']
f10p0423t0362r01	543	558	508.5	4.2	6.33	0.7	2.13	15	1.68	0.51	3	None	None	49.5	1.5127	None	['f10p0423t0372r01', 'f10p0423t0372r02']
f10p0423t0403r01	604.5	630	None	2.97	5.86	0.62	2.89	25.44	1.69	0.49	None	None	None	None	None	None	['f10p0423t0420r01', 'f10p0423t0420r02']
f10p0423t0420r01	630	684	None	2.86	10.35	0.67	7.49	54	1.46	0.49	None	None	None	None	None	None	['f10p0423t0456r01', 'f10p0423t0456r02']
f10p0423t0456r01	684	712.5	637.5	5.06	10.68	0.71	5.62	28.56	1.58	0.5	2	None	None	75	1.70898	1.48242	['f10p0423t0475r01', 'f10p0423t0475r02']
f10p0423t0475r01	712.5	741	661.5	5.39	13.66	0.71	8.27	28.44	2.01	0.52	3	None	None	79.5	1.5957	1.48438	['f10p0423t0494r01', 'f10p0423t0494r02']
f10p0423t0494r01	741	756	691.5	7.15	11.01	0.74	3.86	15	1.8	0.5	3	None	None	64.5	1.54004	1.15527	['f10p0423t0504r01', 'f10p0423t0504r02']
f10p0423t0504r01	756	772.5	712.5	5.5	8.72	0.7	3.21	16.56	1.76	0.44	3	None	None	60	1.34766	None	['f10p0423t0515r01', 'f10p0423t0515r02']
f10p0423t0515r01	772.5	811.5	None	3.88	12.66	0.68	8.78	39.03	1.8	0.5	None	None	None	None	None	None	['f10p0423t0541r01', 'f10p0423t0541r02']
f10p0423t0541r01	811.5	831	775.5	6.27	10.24	0.73	3.97	19.42	1.62	0.46	2	None	None	55.5	2.19922	1.54297	['f10p0423t0554r01', 'f10p0423t0554r02']
f10p0423t0554r01	831	846	793.5	4.73	6.95	0.76	2.22	14.98	1.65	0.54	3	None	None	52.5	1.87109	None	['f10p0423t0564r01', 'f10p0423t0564r02']
f10p0554t0249r01	373.5	408	None	3.09	7.93	0.74	4.85	34.44	1.67	0.33	None	None	None	None	None	None	['f10p0554t0272r01', 'f10p0554t0272r02']
f10p0554t0272r01	408	435	None	2.65	5.3	0.76	2.65	27	1.55	0.52	None	None	None	None	None	None	['f10p0554t0290r01', 'f10p0554t0290r02']
f10p0554t0290r01	435	465	409.5	2.76	6.96	0.75	4.21	30	1.87	0.54	2	None	None	55.5	1.43066	1.7666	['f10p0554t0310r01', 'f10p0554t0310r02']
f10p0554t0310r01	465	483	439.5	3.75	6.3	0.73	2.56	18	1.88	0.51	2	None	None	43.5	1.59863	1.48145	['f10p0554t0322r01', 'f10p0554t0322r02']
f10p0554t0322r01	483	507	460.5	3.21	6.71	0.76	3.51	24	1.89	0.54	3	None	None	46.5	1.54004	1.37402	['f10p0554t0338r01', 'f10p0554t0338r02']
f10p0554t0338r01	507	523.5	478.5	3.63	5.72	0.72	2.09	16.58	1.74	0.48	3	None	None	45	1.45703	1.62305	['f10p0554t0349r01', 'f10p0554t0349r02']
f10p0554t0349r01	523.5	538.5	502.5	2.75	4.07	0.74	1.32	14.98	1.62	0.57	3	None	None	36	1.54004	1.21191	['f10p0554t0359r01', 'f10p0554t0359r02']
f10p0554t0359r01	538.5	571.5	523.5	2.31	6.12	0.73	3.81	33	1.79	0.54	2	None	None	48	1.37598	1.70605	['f10p0554t0381r01', 'f10p0554t0381r02']
f10p0554t0381r01	571.5	597	547.5	3.32	7.17	0.72	3.86	25.44	1.83	0.52	2	None	None	49.5	1.54102	None	['f10p0554t0398r01', 'f10p0554t0398r02']
f10p0554t0398r01	597	618	None	3.75	7.06	0.75	3.32	21	1.86	0.53	None	None	None	None	None	None	['f10p0554t0412r01', 'f10p0554t0412r02']
f10p0554t0412r01	618	646.5	None	3.75	8.15	0.72	4.4	28.56	1.75	0.58	None	None	None	None	None	None	['f10p0554t0431r01', 'f10p0554t0431r02']
f10p0554t0431r01	646.5	664.5	610.5	4.73	8.05	0.77	3.33	18	1.73	0.49	3	None	None	54	1.43262	1.86816	['f10p0554t0443r01', 'f10p0554t0443r02']
f10p0554t0443r01	664.5	681	637.5	3.97	6.09	0.75	2.11	16.42	1.66	0.51	3	None	None	43.5	1.65039	None	['f10p0554t0454r01', 'f10p0554t0454r02']
f10p0641t0251r01	376.5	400.5	None	3.32	5.77	0.67	2.46	23.98	1.48	0.5	None	None	None	None	None	None	['f10p0641t0267r01', 'f10p0641t0267r02']
f10p0641t0267r01	400.5	433.5	None	2.88	6.61	0.69	3.73	33.03	1.46	0.52	None	None	None	None	None	None	['f10p0641t0289r01', 'f10p0641t0289r02']
f10p0641t0289r01	433.5	459	None	3.42	6.73	0.7	3.31	25.44	1.7	0.49	None	None	None	None	None	None	['f10p0641t0306r01', 'f10p0641t0306r02']
f10p0641t0306r01	459	481.5	433.5	3.3	6.52	0.74	3.22	22.58	1.89	0.56	2	None	None	48	1.70898	1.0957	['f10p0641t0321r01', 'f10p0641t0321r02']
f10p0641t0321r01	481.5	502.5	451.5	3.64	6.97	0.69	3.33	20.98	1.94	0.52	3	None	None	51	1.40234	None	['f10p0641t0335r01', 'f10p0641t0335r02']
f10p0641t0335r01	502.5	534	None	3.66	9.49	0.69	5.84	31.44	1.82	0.55	None	None	None	None	None	None	['f10p0641t0356r01', 'f10p0641t0356r02']
f10p0641t0356r01	534	547.5	None	5.19	7.38	0.72	2.19	13.57	1.64	0.52	None	None	None	None	None	None	['f10p0641t0365r01', 'f10p0641t0365r02']
f10p0641t0365r01	547.5	570	None	3.86	6.62	0.74	2.76	22.44	1.52	0.47	None	None	None	None	None	None	['f10p0641t0380r01', 'f10p0641t0380r02']
f10p0641t0380r01	570	588	538.5	3.1	4.74	0.71	1.65	18	1.46	0.56	3	None	None	49.5	1.45801	1.62207	['f10p0641t0392r01', 'f10p0641t0392r02']
f10p0641t0392r01	588	618	565.5	2.64	5.66	0.68	3.02	30	1.55	0.53	3	None	None	52.5	1.54004	1.79004	['f10p0641t0412r01', 'f10p0641t0412r02']
f10p0641t0412r01	618	652.5	595.5	2.99	7.51	0.7	4.52	34.56	1.66	0.5	2	None	None	57	1.66504	1.74707	['f10p0641t0435r01', 'f10p0641t0435r02']
f10p0641t0435r01	652.5	673.5	622.5	3.74	6.29	0.73	2.55	21	1.57	0.48	2	None	None	51	1.70605	1.59473	['f10p0641t0449r01', 'f10p0641t0449r02']
f10p0641t0449r01	673.5	699	646.5	2.99	5.52	0.71	2.53	25.44	1.5	0.56	3	None	None	52.5	1.65039	None	['f10p0641t0466r01', 'f10p0641t0466r02']
f10p0641t0466r01	699	721.5	None	3.09	5.8	0.76	2.72	22.58	1.67	0.5	None	None	None	None	None	None	['f10p0641t0481r01', 'f10p0641t0481r02']
f10p0641t0481r01	721.5	750	703.5	2.89	6.52	0.75	3.62	28.42	1.73	0.41	2	None	None	46.5	1.76074	None	['f10p0641t0500r01', 'f10p0641t0500r02']
f10p0641t0500r01	750	787.5	None	2.66	8.16	0.7	5.51	37.56	1.86	0.38	None	None	None	None	None	None	['f10p0641t0525r01', 'f10p0641t0525r02']
f10p0641t0525r01	787.5	808.5	None	3.09	5.18	0.71	2.09	21	1.5	0.47	None	None	None	None	None	None	['f10p0641t0539r01', 'f10p0641t0539r02']
f10p0641t0539r01	808.5	832.5	787.5	2.43	5.18	0.68	2.75	24.02	1.93	0.57	2	None	None	45	1.54395	1.54395	['f10p0641t0555r01', 'f10p0641t0555r02']
f10p0641t0555r01	832.5	859.5	814.5	2.97	6.33	0.68	3.36	26.98	1.72	0.49	2	None	None	45	1.54395	None	['f10p0641t0573r01', 'f10p0641t0573r02']
f10p0815t0256r01	384	405	None	4.84	8.59	0.7	3.75	21.02	1.65	0.42	None	None	None	None	None	None	['f10p0815t0270r01', 'f10p0815t0270r02']
f10p0815t0270r01	405	426	None	3.63	6.5	0.65	2.87	20.98	1.69	0.49	None	None	None	None	None	None	['f10p0815t0284r01', 'f10p0815t0284r02']
f10p0815t0284r01	426	462	None	3.19	8.15	0.68	4.96	36	1.61	0.53	None	None	None	None	None	None	['f10p0815t0308r01', 'f10p0815t0308r02']
f10p0815t0308r01	462	493.5	None	4.3	11.68	0.66	7.38	31.56	1.9	0.58	None	None	None	None	None	None	['f10p0815t0329r01', 'f10p0815t0329r02']
f10p0815t0329r01	493.5	514.5	None	6.84	12.65	0.66	5.82	21.02	1.82	0.57	None	None	None	None	None	None	['f10p0815t0343r01', 'f10p0815t0343r02']
f10p0815t0376r01	564	591	None	5.39	11.34	0.68	5.95	27	1.67	0.48	None	None	None	None	None	None	['f10p0815t0394r01', 'f10p0815t0394r02']
f10p0815t0394r01	591	618	None	5.39	11.77	0.72	6.38	27	1.82	0.49	None	None	None	None	None	None	['f10p0815t0412r01', 'f10p0815t0412r02']
f10p0815t0412r01	618	639	None	5.72	9.81	0.72	4.09	21	1.58	0.5	None	None	None	None	None	None	['f10p0815t0426r01', 'f10p0815t0426r02']
f10p0815t0426r01	639	655.5	595.5	4.86	7.61	0.71	2.75	16.56	1.68	0.51	3	None	None	60	1.54102	None	['f10p0815t0437r01', 'f10p0815t0437r02']
f10p0815t0437r01	655.5	676.5	None	3.86	6.98	0.7	3.11	20.98	1.72	0.54	None	None	None	None	None	None	['f10p0815t0451r01', 'f10p0815t0451r02']
f10p0815t0451r01	676.5	693	None	3.75	5.88	0.68	2.13	16.45	1.72	0.45	None	None	None	None	None	None	['f10p0815t0462r01', 'f10p0815t0462r02']
f10p0815t0462r01	693	723	None	2.66	5.95	0.65	3.28	30	1.62	0.52	None	None	None	None	None	None	['f10p0815t0482r01', 'f10p0815t0482r02']
f10p0815t0482r01	723	745.5	703.5	3.08	5.86	0.68	2.78	22.56	1.67	0.49	2	None	None	42	1.92578	1.5	['f10p0815t0497r01', 'f10p0815t0497r02']
f10p0815t0497r01	745.5	775.5	724.5	2.88	6.95	0.66	4.07	30.02	1.78	0.43	2	None	None	51	1.71289	None	['f10p0815t0517r01', 'f10p0815t0517r02']
f10p0815t0517r01	775.5	811.5	None	2.97	8.93	0.67	5.96	36	1.79	0.49	None	None	None	None	None	None	['f10p0815t0541r01', 'f10p0815t0541r02']
f10p0815t0541r01	811.5	826.5	None	4.4	6.71	0.67	2.31	15	1.78	0.51	None	None	None	None	None	None	['f10p0815t0551r01', 'f10p0815t0551r02']
f10p0815t0551r01	826.5	844.5	None	3.41	5.97	0.73	2.56	17.98	1.89	0.46	None	None	None	None	None	None	['f10p0815t0563r01', 'f10p0815t0563r02']
f11p0209t0255r01	382.5	415.5	None	3.13	6.86	0.68	3.74	33.03	1.49	0.53	None	None	None	None	None	None	['f11p0209t0277r01', 'f11p0209t0277r02']
f11p0209t0277r01	415.5	436.5	None	3.64	6.35	0.67	2.7	20.97	1.66	0.53	None	None	None	None	None	None	['f11p0209t0291r01', 'f11p0209t0291r02']
f11p0209t0291r01	436.5	457.5	406.5	3.35	5.86	0.66	2.52	21	1.68	0.51	3	None	None	51	1.40723	None	['f11p0209t0305r01', 'f11p0209t0305r02']
f11p0209t0305r01	457.5	477	None	3	4.76	0.71	1.76	19.44	1.63	0.51	None	None	None	None	None	None	['f11p0209t0318r01', 'f11p0209t0318r02']
f11p0209t0318r01	477	516	460.5	2.43	7.98	0.7	5.55	39	1.83	0.47	2	None	None	55.5	1.61816	1.51074	['f11p0209t0344r01', 'f11p0209t0344r02']
f11p0209t0344r01	516	538.5	484.5	3.78	7.18	0.71	3.4	22.56	1.77	0.48	2	None	None	54	1.56445	2.01367	['f11p0209t0359r01', 'f11p0209t0359r02']
f11p0209t0359r01	538.5	567	511.5	3.43	7.31	0.68	3.88	28.44	1.68	0.48	3	None	None	55.5	1.78906	None	['f11p0209t0378r01', 'f11p0209t0378r02']
f11p0209t0378r01	567	588	None	3.53	5.89	0.64	2.36	21	1.4	0.57	None	None	None	None	None	None	['f11p0209t0392r01', 'f11p0209t0392r02']
f11p0209t0392r01	588	621	559.5	3.35	7.94	0.65	4.59	32.97	1.59	0.53	3	None	None	61.5	1.56738	None	['f11p0209t0414r01', 'f11p0209t0414r02']
f11p0774t0251r01	376.5	406.5	None	3.75	9.13	0.67	5.38	30	1.86	0.6	None	None	None	None	None	None	['f11p0774t0271r01', 'f11p0774t0271r02']
f11p0774t0293r01	439.5	460.5	None	5.09	9.52	0.69	4.42	21	1.82	0.5	None	None	None	None	None	None	['f11p0774t0307r01', 'f11p0774t0307r02']
f11p0774t0307r01	460.5	475.5	None	4.76	6.98	0.68	2.22	14.98	1.72	0.52	None	None	None	None	None	None	['f11p0774t0317r01', 'f11p0774t0317r02']
f11p0774t0317r01	475.5	495	None	3.64	6.1	0.65	2.47	19.42	1.6	0.58	None	None	None	None	None	None	['f11p0774t0330r01', 'f11p0774t0330r02']
f11p0774t0330r01	495	517.5	None	3.54	5.89	0.64	2.36	22.58	1.39	0.53	None	None	None	None	None	None	['f11p0774t0345r01', 'f11p0774t0345r02']
f11p0774t0345r01	517.5	543	None	3.11	5.15	0.66	2.04	25.44	1.37	0.49	None	None	None	None	None	None	['f11p0774t0362r01', 'f11p0774t0362r02']
f11p0774t0362r01	543	579	None	2.53	7.04	0.65	4.51	36	1.69	0.45	None	None	None	None	None	None	['f11p0774t0386r01', 'f11p0774t0386r02']
f11p0774t0386r01	579	610.5	544.5	3.19	7.5	0.63	4.32	31.56	1.75	0.45	2	None	None	66	1.34863	2.06152	['f11p0774t0407r01', 'f11p0774t0407r02']
f11p0774t0407r01	610.5	633	577.5	3.41	6.61	0.65	3.2	22.42	1.81	0.58	3	None	None	55.5	1.70508	None	['f11p0774t0422r01', 'f11p0774t0422r02']
f11p0774t0422r01	633	672	None	3.85	11.68	0.68	7.83	39.03	1.72	0.52	None	None	None	None	None	None	['f11p0774t0448r01', 'f11p0774t0448r02']
f11p0774t0448r01	672	688.5	628.5	6.05	9.27	0.67	3.21	16.56	1.6	0.57	3	None	None	60	1.48926	1.43066	['f11p0774t0459r01', 'f11p0774t0459r02']
f11p0774t0459r01	688.5	718.5	646.5	5.28	13.02	0.65	7.74	30	1.84	0.5	3	None	None	72	1.45996	1.4541	['f11p0774t0479r01', 'f11p0774t0479r02']
f11p0774t0479r01	718.5	735	670.5	6.5	10.61	0.66	4.1	16.42	1.84	0.5	4	None	None	64.5	1.45703	None	['f11p0774t0490r01', 'f11p0774t0490r02']
f11p0774t0490r01	735	751.5	None	5.31	8.58	0.71	3.27	16.61	1.73	0.51	None	None	None	None	None	None	['f11p0774t0501r01', 'f11p0774t0501r02']
f11p0774t0501r01	751.5	777	None	4.4	9.16	0.7	4.76	25.41	1.76	0.51	None	None	None	None	None	None	['f11p0774t0518r01', 'f11p0774t0518r02']
f11p0774t0518r01	777	799.5	None	4.63	8.73	0.64	4.09	22.58	1.77	0.51	None	None	None	None	None	None	['f11p0774t0533r01', 'f11p0774t0533r02']
f12p0121t0243r01	364.5	397.5	None	3.31	8.49	0.72	5.19	33.03	1.79	0.52	None	None	None	None	None	None	['f12p0121t0265r01', 'f12p0121t0265r02']
f12p0121t0265r01	397.5	418.5	None	4.41	8.59	0.71	4.17	21	1.91	0.53	None	None	None	None	None	None	['f12p0121t0279r01', 'f12p0121t0279r02']
f12p0121t0279r01	418.5	436.5	382.5	4.51	7.83	0.67	3.32	17.98	1.86	0.51	3	None	None	54	1.40234	None	['f12p0121t0291r01', 'f12p0121t0291r02']
f12p0121t0291r01	436.5	456	None	3.97	7.07	0.71	3.11	19.44	1.89	0.53	None	None	None	None	None	None	['f12p0121t0304r01', 'f12p0121t0304r02']
f12p0121t0304r01	456	481.5	427.5	3.77	7.29	0.75	3.53	25.58	1.58	0.56	3	None	None	54	1.51367	1.67773	['f12p0121t0321r01', 'f12p0121t0321r02']
f12p0121t0321r01	481.5	510	451.5	4.08	8.27	0.73	4.19	28.41	1.57	0.51	3	None	None	58.5	1.5957	None	['f12p0121t0340r01', 'f12p0121t0340r02']
f12p0121t0340r01	510	526.5	None	4.19	6.1	0.72	1.91	16.59	1.47	0.49	None	None	None	None	None	None	['f12p0121t0351r01', 'f12p0121t0351r02']
f12p0121t0351r01	526.5	552	None	3	6.2	0.67	3.19	25.42	1.71	0.54	None	None	None	None	None	None	['f12p0121t0368r01', 'f12p0121t0368r02']
f12p0121t0368r01	552	574.5	526.5	3.32	5.63	0.71	2.31	22.56	1.56	0.51	2	None	None	48	1.50098	1.81543	['f12p0121t0383r01', 'f12p0121t0383r02']
f12p0121t0383r01	574.5	601.5	553.5	2.86	5.85	0.73	2.98	27.03	1.73	0.49	2	None	None	48	1.6582	1.43945	['f12p0121t0401r01', 'f12p0121t0401r02']
f12p0121t0401r01	601.5	628.5	577.5	2.87	6.18	0.75	3.31	26.98	1.75	0.54	2	None	None	51	1.54883	1.32031	['f12p0121t0419r01', 'f12p0121t0419r02']
f12p0121t0419r01	628.5	655.5	601.5	3.31	6.01	0.76	2.7	27	1.42	0.52	2	None	None	54	1.43457	1.04199	['f12p0121t0437r01', 'f12p0121t0437r02']
f12p0121t0437r01	655.5	694.5	619.5	3.13	9.04	0.73	5.91	38.97	1.6	0.56	3	None	None	75	1.23828	1.89062	['f12p0121t0463r01', 'f12p0121t0463r02']
f12p0121t0463r01	694.5	720	655.5	5.07	10.13	0.66	5.07	25.44	1.75	0.44	2	None	None	64.5	1.56445	1.35352	['f12p0121t0480r01', 'f12p0121t0480r02']
f12p0121t0480r01	720	745.5	679.5	4.41	8.83	0.73	4.41	25.58	1.7	0.48	3	None	None	66	1.45898	1.51367	['f12p0121t0497r01', 'f12p0121t0497r02']
f12p0121t0497r01	745.5	769.5	700.5	4.19	7.85	0.73	3.66	24	1.68	0.54	3	None	None	69	1.48633	1.32812	['f12p0121t0513r01', 'f12p0121t0513r02']
f12p0121t0513r01	769.5	793.5	727.5	4.21	7.71	0.69	3.49	24	1.58	0.53	3	None	None	66	1.40723	1.56348	['f12p0121t0529r01', 'f12p0121t0529r02']
f12p0121t0529r01	793.5	817.5	757.5	4.07	7.44	0.66	3.37	23.98	1.62	0.49	3	None	None	60	1.48535	1.87207	['f12p0121t0545r01', 'f12p0121t0545r02']
f12p0121t0545r01	817.5	846	787.5	3.66	7.92	0.65	4.27	28.41	1.57	0.54	3	None	None	58.5	1.67871	None	['f12p0121t0564r01', 'f12p0121t0564r02']
f12p0252t0242r01	363	375	None	4.53	6.25	0.67	1.72	11.98	1.71	0.6	None	None	None	None	None	None	['f12p0252t0250r01', 'f12p0252t0250r02']
f12p0252t0250r01	375	399	None	3.77	7.28	0.64	3.52	24.02	1.73	0.62	None	None	None	None	None	None	['f12p0252t0266r01', 'f12p0252t0266r02']
f12p0252t0266r01	399	433.5	None	4.51	10.58	0.68	6.07	34.56	1.49	0.51	None	None	None	None	None	None	['f12p0252t0289r01', 'f12p0252t0289r02']
f12p0252t0289r01	433.5	459	None	5.4	9.7	0.73	4.3	25.44	1.45	0.51	None	None	None	None	None	None	['f12p0252t0306r01', 'f12p0252t0306r02']
f12p0252t0306r01	459	478.5	415.5	4.95	9.36	0.73	4.41	19.58	1.97	0.55	3	None	None	63	1.78809	None	['f12p0252t0319r01', 'f12p0252t0319r02']
f12p0252t0319r01	478.5	501	None	5.18	10.8	0.71	5.63	22.42	2.05	0.5	None	None	None	None	None	None	['f12p0252t0334r01', 'f12p0252t0334r02']
f12p0252t0334r01	501	519	None	5.41	9.48	0.69	4.07	18	1.86	0.51	None	None	None	None	None	None	['f12p0252t0346r01', 'f12p0252t0346r02']
f12p0252t0346r01	519	535.5	None	4.84	7.62	0.69	2.77	16.56	1.66	0.49	None	None	None	None	None	None	['f12p0252t0357r01', 'f12p0252t0357r02']
f12p0252t0357r01	535.5	552	None	3.75	5.5	0.67	1.75	16.44	1.48	0.52	None	None	None	None	None	None	['f12p0252t0368r01', 'f12p0252t0368r02']
f12p0252t0368r01	552	577.5	None	2.86	5.39	0.66	2.53	25.56	1.5	0.48	None	None	None	None	None	None	['f12p0252t0385r01', 'f12p0252t0385r02']
f12p0252t0385r01	577.5	616.5	559.5	2.59	7.86	0.67	5.27	39.03	1.74	0.46	2	None	None	57	1.71289	0.876953	['f12p0252t0411r01', 'f12p0252t0411r02']
f12p0252t0411r01	616.5	637.5	577.5	3.64	6.61	0.65	2.96	20.98	1.85	0.5	2	None	None	60	1.29492	2.44531	['f12p0252t0425r01', 'f12p0252t0425r02']
f12p0252t0425r01	637.5	664.5	613.5	3.3	6.64	0.7	3.34	27	1.65	0.55	3	None	None	51	1.87012	1.2666	['f12p0252t0443r01', 'f12p0252t0443r02']
f12p0252t0443r01	664.5	687	634.5	3.66	6.85	0.75	3.19	22.42	1.71	0.52	3	None	None	52.5	1.56836	None	['f12p0252t0458r01', 'f12p0252t0458r02']
f12p0252t0458r01	687	705	None	3.55	5.84	0.74	2.29	18.02	1.73	0.53	None	None	None	None	None	None	['f12p0252t0470r01', 'f12p0252t0470r02']
f12p0252t0470r01	705	726	682.5	3.08	5.43	0.7	2.35	20.98	1.66	0.51	3	None	None	43.5	1.56738	None	['f12p0252t0484r01', 'f12p0252t0484r02']
f12p0252t0484r01	726	751.5	None	2.77	5.77	0.63	2.99	25.61	1.75	0.69	None	None	None	None	None	None	['f12p0252t0501r01', 'f12p0252t0501r02']
f12p0252t0501r01	751.5	790.5	None	3.97	11.6	0.68	7.62	39	1.63	0.63	None	None	None	None	None	None	['f12p0252t0527r01', 'f12p0252t0527r02']
f12p0252t0527r01	790.5	804	None	7.27	10.36	0.7	3.09	13.38	1.64	0.4	None	None	None	None	None	None	['f12p0252t0536r01', 'f12p0252t0536r02']
f12p0252t0536r01	804	829.5	None	4.19	8.59	0.68	4.39	25.58	1.71	0.53	None	None	None	None	None	None	['f12p0252t0553r01', 'f12p0252t0553r02']
f12p0252t0553r01	829.5	847.5	None	4.51	7.39	0.66	2.88	18	1.76	0.51	None	None	None	None	None	None	['f12p0252t0565r01', 'f12p0252t0565r02']
f12p0295t0348r01	522	561	None	2.65	6.11	0.69	3.46	38.97	1.26	0.54	None	None	None	None	None	None	['f12p0295t0374r01', 'f12p0295t0374r02']
f12p0295t0374r01	561	594	532.5	3.33	6.13	0.72	2.8	33	1.19	0.47	2	None	None	61.5	1.76758	1.36719	['f12p0295t0396r01', 'f12p0295t0396r02']
f12p0295t0396r01	594	634.5	559.5	2.89	5.72	0.73	2.83	40.59	1.02	0.48	3	None	None	75	1.56738	1.45215	['f12p0295t0423r01', 'f12p0295t0423r02']
f12p0295t0423r01	634.5	672	595.5	2.75	4.75	0.74	2	37.44	1.01	0.51	2	None	None	76.5	1.50977	1.46289	['f12p0295t0448r01', 'f12p0295t0448r02']
f12p0295t0448r01	672	699	640.5	2.44	4.59	0.78	2.15	26.98	1.42	0.46	2	None	None	58.5	1.48633	1.05273	['f12p0295t0466r01', 'f12p0295t0466r02']
f12p0295t0466r01	699	733.5	673.5	2.14	4.3	0.77	2.16	34.59	1.28	0.54	2	None	None	60	1.26953	1.28125	['f12p0295t0489r01', 'f12p0295t0489r02']
f12p0295t0489r01	733.5	774	706.5	2.32	5.4	0.76	3.08	40.41	1.36	0.53	2	None	None	67.5	1.27539	1.82227	['f12p0295t0516r01', 'f12p0295t0516r02']
f12p0295t0516r01	774	804	745.5	2.87	5.64	0.75	2.77	29.98	1.35	0.61	2	None	None	58.5	1.54883	None	['f12p0295t0536r01', 'f12p0295t0536r02']
f12p0339t0244r01	366	387	None	3.63	6.57	0.69	2.94	20.97	1.71	0.52	None	None	None	None	None	None	['f12p0339t0258r01', 'f12p0339t0258r02']
f12p0339t0258r01	387	412.5	None	3.44	7.16	0.7	3.73	25.58	1.78	0.55	None	None	None	None	None	None	['f12p0339t0275r01', 'f12p0339t0275r02']
f12p0339t0275r01	412.5	441	382.5	3.97	8.53	0.7	4.56	28.44	1.67	0.56	3	None	None	58.5	1.48633	1.59375	['f12p0339t0294r01', 'f12p0339t0294r02']
f12p0339t0294r01	441	471	406.5	4.75	9.68	0.69	4.93	29.98	1.48	0.55	3	None	None	64.5	1.54004	1.48535	['f12p0339t0314r01', 'f12p0339t0314r02']
f12p0339t0314r01	471	510	427.5	5.28	13.77	0.69	8.49	39	1.48	0.33	3	None	None	82.5	1.5127	None	['f12p0339t0340r01', 'f12p0339t0340r02']
f12p0339t0340r01	510	552	None	4.53	13.42	0.71	8.89	42.03	1.59	0.63	None	None	None	None	None	None	['f12p0339t0368r01', 'f12p0339t0368r02']
f12p0339t0368r01	552	576	None	8.47	17.83	0.65	9.36	23.98	1.9	0.54	None	None	None	None	None	None	['f12p0339t0384r01', 'f12p0339t0384r02']
f12p0339t0388r01	582	609	None	6.39	14.33	0.67	7.94	27	1.83	0.52	None	None	None	None	None	None	['f12p0339t0406r01', 'f12p0339t0406r02']
f12p0339t0406r01	609	627	None	7.39	12.89	0.69	5.5	18.02	1.89	0.51	None	None	None	None	None	None	['f12p0339t0418r01', 'f12p0339t0418r02']
f12p0339t0418r01	627	648	586.5	6.61	12.11	0.66	5.5	20.98	1.75	0.53	3	None	None	61.5	1.81543	1.7041	['f12p0339t0432r01', 'f12p0339t0432r02']
f12p0339t0432r01	648	669	607.5	6.38	10.78	0.68	4.4	21	1.61	0.4	4	None	None	61.5	1.75977	None	['f12p0339t0446r01', 'f12p0339t0446r02']
f12p0339t0446r01	669	709.5	None	4.29	10.68	0.65	6.39	40.59	1.41	0.5	None	None	None	None	None	None	['f12p0339t0473r01', 'f12p0339t0473r02']
f12p0339t0473r01	709.5	735	None	5.39	9.3	0.7	3.9	25.42	1.31	0.52	None	None	None	None	None	None	['f12p0339t0490r01', 'f12p0339t0490r02']
f12p0339t0490r01	735	759	None	4.86	9.38	0.67	4.51	24	1.63	0.48	None	None	None	None	None	None	['f12p0339t0506r01', 'f12p0339t0506r02']
f12p0339t0506r01	759	780	718.5	4.52	8.18	0.66	3.65	21.02	1.78	0.51	3	None	None	61.5	1.70898	1.54688	['f12p0339t0520r01', 'f12p0339t0520r02']
f12p0339t0520r01	780	796.5	745.5	4.2	6.97	0.63	2.77	16.59	1.88	0.54	3	None	None	51	1.62793	2.44238	['f12p0339t0531r01', 'f12p0339t0531r02']
f12p0339t0531r01	796.5	813	778.5	3.77	5.85	0.67	2.08	16.41	1.77	0.5	3	None	None	34.5	2.03516	None	['f12p0339t0542r01', 'f12p0339t0542r02']
f12p0339t0542r01	813	838.5	None	2.94	6.04	0.69	3.11	25.56	1.66	0.54	None	None	None	None	None	None	['f12p0339t0559r01', 'f12p0339t0559r02']
f12p0339t0559r01	838.5	865.5	None	3.24	6.63	0.67	3.39	27.02	1.69	0.51	None	None	None	None	None	None	['f12p0339t0577r01', 'f12p0339t0577r02']
f12p0382t0252r01	378	402	None	4.74	7.95	0.68	3.21	24	1.36	0.53	None	None	None	None	None	None	['f12p0382t0268r01', 'f12p0382t0268r02']
f12p0382t0268r01	402	432	None	4.19	9.72	0.72	5.53	29.98	1.7	0.49	None	None	None	None	None	None	['f12p0382t0288r01', 'f12p0382t0288r02']
f12p0382t0288r01	432	454.5	None	4.75	8.61	0.73	3.86	22.58	1.6	0.45	None	None	None	None	None	None	['f12p0382t0303r01', 'f12p0382t0303r02']
f12p0382t0303r01	454.5	480	418.5	3.86	7.93	0.68	4.07	25.44	1.76	0.51	3	None	None	61.5	1.73242	1.73242	['f12p0382t0320r01', 'f12p0382t0320r02']
f12p0382t0320r01	480	502.5	445.5	4.08	8.2	0.71	4.11	22.58	1.88	0.57	3	None	None	57	1.73242	1.24023	['f12p0382t0335r01', 'f12p0382t0335r02']
f12p0382t0335r01	502.5	525	469.5	4.63	8.29	0.74	3.66	22.41	1.68	0.47	3	None	None	55.5	1.48633	1.1543	['f12p0382t0350r01', 'f12p0382t0350r02']
f12p0382t0350r01	525	561	487.5	3.88	10.35	0.71	6.47	36	1.65	0.49	3	None	None	73.5	1.32031	None	['f12p0382t0374r01', 'f12p0382t0374r02']
f12p0382t0374r01	561	589.5	None	5.07	10.38	0.73	5.31	28.59	1.57	0.5	None	None	None	None	None	None	['f12p0382t0393r01', 'f12p0382t0393r02']
f12p0382t0393r01	589.5	607.5	None	5.19	8.07	0.67	2.88	18	1.51	0.49	None	None	None	None	None	None	['f12p0382t0405r01', 'f12p0382t0405r02']
f12p0382t0405r01	607.5	637.5	571.5	3.97	8.86	0.69	4.89	29.98	1.69	0.49	3	None	None	66	1.65039	1.43164	['f12p0382t0425r01', 'f12p0382t0425r02']
f12p0382t0425r01	637.5	658.5	595.5	4.3	7.38	0.69	3.08	21	1.65	0.49	3	None	None	63	1.54102	1.98242	['f12p0382t0439r01', 'f12p0382t0439r02']
f12p0382t0439r01	658.5	691.5	628.5	3.64	9.47	0.76	5.84	33.03	1.73	0.52	3	None	None	63	1.76172	None	['f12p0382t0461r01', 'f12p0382t0461r02']
f12p0382t0461r01	691.5	706.5	None	4.96	7.41	0.78	2.45	14.98	1.58	0.51	None	None	None	None	None	None	['f12p0382t0471r01', 'f12p0382t0471r02']
f12p0382t0471r01	706.5	729	676.5	3.75	6.94	0.71	3.19	22.44	1.64	0.46	3	None	None	52.5	1.56836	1.18359	['f12p0382t0486r01', 'f12p0382t0486r02']
f12p0382t0486r01	729	751.5	694.5	3.2	5.84	0.71	2.64	22.59	1.65	0.57	3	None	None	57	1.37598	1.82129	['f12p0382t0501r01', 'f12p0382t0501r02']
f12p0382t0501r01	751.5	777	724.5	3.31	6.89	0.68	3.59	25.41	1.72	0.51	3	None	None	52.5	1.59863	None	['f12p0382t0518r01', 'f12p0382t0518r02']
f12p0382t0518r01	777	811.5	None	3.55	9.58	0.65	6.03	34.59	1.76	0.53	None	None	None	None	None	None	['f12p0382t0541r01', 'f12p0382t0541r02']
f12p0382t0541r01	811.5	837	None	5.07	10.5	0.71	5.43	25.41	1.81	0.58	None	None	None	None	None	None	['f12p0382t0558r01', 'f12p0382t0558r02']
f12p0382t0558r01	837	855	802.5	6.07	10.13	0.67	4.05	18	1.72	0.45	3	None	None	52.5	1.89941	None	['f12p0382t0570r01', 'f12p0382t0570r02']
f12p0556t0256r01	384	417	None	3.33	6.96	0.69	3.64	33	1.46	0.48	None	None	None	None	None	None	['f12p0556t0278r01', 'f12p0556t0278r02']
f12p0556t0278r01	417	469.5	None	3.33	10.35	0.66	7.02	52.59	1.37	0.51	None	None	None	None	None	None	['f12p0556t0313r01', 'f12p0556t0313r02']
f12p0556t0507r01	760.5	780	None	6.82	12.11	0.7	5.29	19.42	1.79	0.5	None	None	None	None	None	None	['f12p0556t0520r01', 'f12p0556t0520r02']
f12p0556t0520r01	780	798	None	6.06	10.02	0.7	3.97	18	1.75	0.56	None	None	None	None	None	None	['f12p0556t0532r01', 'f12p0556t0532r02']
f12p0556t0532r01	798	813	None	5.62	8.75	0.66	3.13	15	1.82	0.48	None	None	None	None	None	None	['f12p0556t0542r01', 'f12p0556t0542r02']
f12p0556t0542r01	813	828	781.5	4.21	6.21	0.67	1.99	15	1.66	0.52	3	None	None	46.5	1.5957	None	['f12p0556t0552r01', 'f12p0556t0552r02']
f12p0556t0552r01	828	850.5	None	3.22	6.24	0.69	3.02	22.56	1.68	0.45	None	None	None	None	None	None	['f12p0556t0567r01', 'f12p0556t0567r02']
f12p0687t0241r01	361.5	405	None	2.46	7.29	0.75	4.83	43.41	1.48	0.47	None	None	None	None	None	None	['f12p0687t0270r01', 'f12p0687t0270r02']
f12p0687t0270r01	405	418.5	367.5	3.43	4.51	0.72	1.09	13.59	1.31	0.56	2	None	None	51	1.48633	1.95117	['f12p0687t0279r01', 'f12p0687t0279r02']
f12p0687t0279r01	418.5	444	406.5	2.53	5.19	0.69	2.66	25.42	1.73	0.51	2	None	None	37.5	1.71875	None	['f12p0687t0296r01', 'f12p0687t0296r02']
f12p0687t0296r01	444	475.5	None	2.66	6.82	0.7	4.16	31.58	1.8	0.51	None	None	None	None	None	None	['f12p0687t0317r01', 'f12p0687t0317r02']
f12p0687t0317r01	475.5	492	None	3.45	5.13	0.7	1.67	16.41	1.61	0.5	None	None	None	None	None	None	['f12p0687t0328r01', 'f12p0687t0328r02']
f12p0687t0328r01	492	525	None	2.54	5.96	0.65	3.43	33	1.63	0.44	None	None	None	None	None	None	['f12p0687t0350r01', 'f12p0687t0350r02']
f12p0687t0350r01	525	556.5	496.5	2.65	6.71	0.69	4.07	31.58	1.8	0.52	2	None	None	60	1.42969	1.33984	['f12p0687t0371r01', 'f12p0687t0371r02']
f12p0687t0371r01	556.5	580.5	526.5	3.52	6.73	0.7	3.21	24	1.71	0.57	2	None	None	54	1.38477	1.75391	['f12p0687t0387r01', 'f12p0687t0387r02']
f12p0687t0387r01	580.5	607.5	553.5	3.86	8.85	0.67	4.99	27.02	1.85	0.55	3	None	None	54	1.56934	None	['f12p0687t0405r01', 'f12p0687t0405r02']
f12p0687t0405r01	607.5	636	None	4.85	11.13	0.66	6.28	28.42	1.79	0.55	None	None	None	None	None	None	['f12p0687t0424r01', 'f12p0687t0424r02']
f12p0687t0424r01	636	655.5	None	6.16	10.06	0.69	3.91	19.58	1.6	0.51	None	None	None	None	None	None	['f12p0687t0437r01', 'f12p0687t0437r02']
f12p0687t0437r01	655.5	673.5	None	5.18	7.5	0.64	2.31	18	1.34	0.43	None	None	None	None	None	None	['f12p0687t0449r01', 'f12p0687t0449r02']
f12p0687t0449r01	673.5	703.5	None	3.19	6.77	0.66	3.58	30	1.41	0.54	None	None	None	None	None	None	['f12p0687t0469r01', 'f12p0687t0469r02']
f12p0687t0469r01	703.5	726	664.5	3.66	6.31	0.68	2.65	22.41	1.67	0.56	3	None	None	61.5	1.5957	None	['f12p0687t0484r01', 'f12p0687t0484r02']
f12p0687t0484r01	726	744	None	3.52	6.07	0.67	2.55	18.03	1.85	0.44	None	None	None	None	None	None	['f12p0687t0496r01', 'f12p0687t0496r02']
f12p0687t0496r01	744	768	721.5	2.64	5.42	0.66	2.78	23.97	1.87	0.57	3	None	None	46.5	1.4873	1.59473	['f12p0687t0512r01', 'f12p0687t0512r02']
f12p0687t0512r01	768	790.5	742.5	3.09	5.84	0.69	2.75	22.61	1.67	0.55	3	None	None	48	1.54102	1.75977	['f12p0687t0527r01', 'f12p0687t0527r02']
f12p0687t0527r01	790.5	820.5	769.5	3.19	8.31	0.69	5.12	29.98	1.97	0.52	2	None	None	51	1.65039	1.88477	['f12p0687t0547r01', 'f12p0687t0547r02']
f12p0687t0547r01	820.5	841.5	793.5	4.31	8.41	0.64	4.1	20.98	1.9	0.51	2	None	None	48	1.76758	None	['f12p0687t0561r01', 'f12p0687t0561r02']
f12p0775t0252r01	378	417	None	3.37	10.26	0.69	6.89	38.97	1.73	0.46	None	None	None	None	None	None	['f12p0775t0278r01', 'f12p0775t0278r02']
f12p0775t0398r01	597	618	None	5.31	8.73	0.67	3.42	21	1.47	0.5	None	None	None	None	None	None	['f12p0775t0412r01', 'f12p0775t0412r02']
f12p0775t0412r01	618	637.5	None	4.41	6.62	0.68	2.22	19.58	1.22	0.53	None	None	None	None	None	None	['f12p0775t0425r01', 'f12p0775t0425r02']
f12p0775t0425r01	637.5	660	None	3.53	6.19	0.69	2.67	22.44	1.57	0.49	None	None	None	None	None	None	['f12p0775t0440r01', 'f12p0775t0440r02']
f12p0775t0440r01	660	688.5	None	3.04	6.77	0.67	3.72	28.58	1.75	0.51	None	None	None	None	None	None	['f12p0775t0459r01', 'f12p0775t0459r02']
f12p0775t0459r01	688.5	709.5	664.5	3.44	6.48	0.66	3.05	20.98	1.82	0.56	2	None	None	45	1.70898	None	['f12p0775t0473r01', 'f12p0775t0473r02']
f12p0775t0473r01	709.5	729	None	3.66	6.23	0.69	2.57	19.44	1.82	0.53	None	None	None	None	None	None	['f12p0775t0486r01', 'f12p0775t0486r02']
f12p0775t0486r01	729	765	715.5	3.32	8.37	0.62	5.05	35.97	1.55	0.43	2	None	None	49.5	2.09375	None	['f12p0775t0510r01', 'f12p0775t0510r02']
f12p0775t0510r01	765	787.5	None	3.63	6.57	0.66	2.94	22.58	1.59	0.53	None	None	None	None	None	None	['f12p0775t0525r01', 'f12p0775t0525r02']
f12p0775t0525r01	787.5	817.5	757.5	3.45	8.31	0.63	4.86	30	1.78	0.53	3	None	None	60	1.81543	1.09863	['f12p0775t0545r01', 'f12p0775t0545r02']
f12p0775t0545r01	817.5	841.5	781.5	4.42	9.06	0.72	4.64	24	1.86	0.51	3	None	None	60	1.45703	None	['f12p0775t0561r01', 'f12p0775t0561r02']
f13p0117t0248r01	372	403.5	None	2.79	6.52	0.71	3.73	31.58	1.64	0.51	None	None	None	None	None	None	['f13p0117t0269r01', 'f13p0117t0269r02']
f13p0117t0269r01	403.5	432	376.5	3.3	7.22	0.66	3.92	28.41	1.65	0.69	2	None	None	55.5	1.61035	None	['f13p0117t0288r01', 'f13p0117t0288r02']
f13p0117t0288r01	432	450	None	4.95	6.98	0.69	2.03	18	1.21	0.54	None	None	None	None	None	None	['f13p0117t0300r01', 'f13p0117t0300r02']
f13p0117t0492r01	738	759	None	8.36	14.64	0.7	6.28	21	1.71	0.59	None	None	None	None	None	None	['f13p0117t0506r01', 'f13p0117t0506r02']
f13p0117t0506r01	759	765	None	8.69	10.79	0.75	2.1	6	2.18	0.45	None	None	None	None	None	None	['f13p0117t0510r01', 'f13p0117t0510r02']
f13p0117t0510r01	765	786	None	4.84	8.62	0.72	3.77	21	1.79	0.51	None	None	None	None	None	None	['f13p0117t0524r01', 'f13p0117t0524r02']
f13p0117t0524r01	786	796.5	None	4.42	5.84	0.76	1.41	10.62	1.64	0.53	None	None	None	None	None	None	['f13p0117t0531r01', 'f13p0117t0531r02']
f13p0117t0531r01	796.5	823.5	None	3.08	7.21	0.74	4.12	26.98	1.97	0.42	None	None	None	None	None	None	['f13p0117t0549r01', 'f13p0117t0549r02']
f13p0117t0549r01	823.5	858	796.5	3	8.53	0.76	5.53	34.41	1.8	0.52	2	None	None	61.5	1.54102	None	['f13p0117t0572r01', 'f13p0117t0572r02']
f13p0640t0254r01	381	394.5	None	4.85	6.73	0.72	1.88	13.6	1.68	0.49	None	None	None	None	None	None	['f13p0640t0263r01', 'f13p0640t0263r02']
f13p0640t0263r01	394.5	415.5	None	3.31	6.04	0.72	2.73	21.02	1.73	0.48	None	None	None	None	None	None	['f13p0640t0277r01', 'f13p0640t0277r02']
f13p0640t0277r01	415.5	439.5	391.5	2.91	5.61	0.69	2.7	23.98	1.71	0.47	3	None	None	48	1.65234	1.25977	['f13p0640t0293r01', 'f13p0640t0293r02']
f13p0640t0293r01	439.5	465	415.5	2.64	4.97	0.65	2.33	25.41	1.58	0.51	2	None	None	49.5	1.45605	1.96191	['f13p0640t0310r01', 'f13p0640t0310r02']
f13p0640t0310r01	465	504	448.5	2.55	7.53	0.65	4.98	39	1.74	0.56	2	None	None	55.5	1.70898	1.82617	['f13p0640t0336r01', 'f13p0640t0336r02']
f13p0640t0336r01	504	529.5	475.5	4.19	8.2	0.63	4.02	25.59	1.57	0.46	2	None	None	54	1.76758	1.75391	['f13p0640t0353r01', 'f13p0640t0353r02']
f13p0640t0353r01	529.5	561	499.5	3.8	7.61	0.67	3.81	31.41	1.34	0.54	3	None	None	61.5	1.76074	None	['f13p0640t0374r01', 'f13p0640t0374r02']
f13p0640t0374r01	561	589.5	None	4.08	7.37	0.72	3.29	28.61	1.23	0.64	None	None	None	None	None	None	['f13p0640t0393r01', 'f13p0640t0393r02']
f13p0640t0393r01	589.5	600	None	4.73	6.21	0.76	1.48	10.38	1.57	0.52	None	None	None	None	None	None	['f13p0640t0400r01', 'f13p0640t0400r02']
f13p0640t0400r01	600	618	None	3.21	5.08	0.76	1.88	18	1.75	0.5	None	None	None	None	None	None	['f13p0640t0412r01', 'f13p0640t0412r02']
f13p0640t0412r01	618	648	589.5	2.55	6.41	0.7	3.86	30	1.82	0.5	3	None	None	58.5	1.18262	2.00684	['f13p0640t0432r01', 'f13p0640t0432r02']
f13p0640t0432r01	648	681	622.5	3.19	9.16	0.69	5.96	33	1.96	0.56	2	None	None	58.5	1.59473	None	['f13p0640t0454r01', 'f13p0640t0454r02']
f13p0640t0454r01	681	706.5	None	5.17	11.58	0.65	6.41	25.59	1.89	0.52	None	None	None	None	None	None	['f13p0640t0471r01', 'f13p0640t0471r02']
f13p0640t0471r01	706.5	721.5	None	6.05	9.16	0.65	3.1	15	1.75	0.52	None	None	None	None	None	None	['f13p0640t0481r01', 'f13p0640t0481r02']
f13p0640t0481r01	721.5	744	685.5	4.74	9.05	0.68	4.3	22.44	1.7	0.52	3	None	None	58.5	1.56738	1.45801	['f13p0640t0496r01', 'f13p0640t0496r02']
f13p0640t0496r01	744	765	706.5	4.73	8.62	0.68	3.88	20.97	1.77	0.49	3	None	None	58.5	1.5127	None	['f13p0640t0510r01', 'f13p0640t0510r02']
f13p0640t0510r01	765	787.5	None	4.19	7.51	0.66	3.32	22.58	1.63	0.54	None	None	None	None	None	None	['f13p0640t0525r01', 'f13p0640t0525r02']
f13p0640t0525r01	787.5	807	751.5	4.07	6.77	0.67	2.7	19.44	1.6	0.52	3	None	None	55.5	1.5166	None	['f13p0640t0538r01', 'f13p0640t0538r02']
f13p0640t0538r01	807	829.5	None	3.55	5.88	0.66	2.33	22.58	1.44	0.49	None	None	None	None	None	None	['f13p0640t0553r01', 'f13p0640t0553r02']
f13p0640t0553r01	829.5	858	None	2.89	5.97	0.71	3.08	28.41	1.57	0.5	None	None	None	None	None	None	['f13p0640t0572r01', 'f13p0640t0572r02']
f14p0296t0246r01	369	393	None	3.77	7.53	0.65	3.77	23.97	1.77	0.56	None	None	None	None	None	None	['f14p0296t0262r01', 'f14p0296t0262r02']
f14p0296t0262r01	393	411	None	4.21	7.11	0.71	2.89	18.02	1.7	0.5	None	None	None	None	None	None	['f14p0296t0274r01', 'f14p0296t0274r02']
f14p0296t0274r01	411	433.5	385.5	3.55	6.16	0.66	2.61	22.59	1.55	0.54	3	None	None	48	1.54199	1.59277	['f14p0296t0289r01', 'f14p0296t0289r02']
f14p0296t0289r01	433.5	460.5	406.5	3.3	6.82	0.67	3.52	27	1.57	0.56	3	None	None	54	1.56738	None	['f14p0296t0307r01', 'f14p0296t0307r02']
f14p0296t0307r01	460.5	490.5	None	3.8	8.65	0.68	4.86	30.02	1.67	0.51	None	None	None	None	None	None	['f14p0296t0327r01', 'f14p0296t0327r02']
f14p0296t0327r01	490.5	508.5	454.5	4.45	7.22	0.7	2.77	17.98	1.72	0.57	3	None	None	54	1.42969	None	['f14p0296t0339r01', 'f14p0296t0339r02']
f14p0296t0339r01	508.5	544.5	None	4.09	8.8	0.71	4.71	36.03	1.33	0.51	None	None	None	None	None	None	['f14p0296t0363r01', 'f14p0296t0363r02']
f14p0296t0363r01	544.5	573	None	4.51	10.24	0.72	5.73	28.36	1.79	0.53	None	None	None	None	None	None	['f14p0296t0382r01', 'f14p0296t0382r02']
f14p0296t0382r01	573	598.5	529.5	5.39	11.01	0.73	5.61	25.59	1.73	0.54	3	None	None	69	1.70508	0.935547	['f14p0296t0399r01', 'f14p0296t0399r02']
f14p0296t0399r01	598.5	618	550.5	5.94	10.45	0.73	4.51	19.41	1.78	0.52	3	None	None	67.5	1.32031	1.87109	['f14p0296t0412r01', 'f14p0296t0412r02']
f14p0296t0412r01	618	637.5	577.5	5.39	9.91	0.72	4.52	19.61	2.01	0.5	3	None	None	60	1.5957	None	['f14p0296t0425r01', 'f14p0296t0425r02']
f14p0296t0425r01	637.5	657	None	4.95	9.7	0.73	4.74	19.39	2.2	0.53	None	None	None	None	None	None	['f14p0296t0438r01', 'f14p0296t0438r02']
f14p0296t0438r01	657	673.5	619.5	5.17	8.27	0.77	3.1	16.61	1.81	0.55	3	None	None	54	1.40234	None	['f14p0296t0449r01', 'f14p0296t0449r02']
f14p0296t0449r01	673.5	687	None	4.53	6.62	0.74	2.09	13.4	1.79	0.53	None	None	None	None	None	None	['f14p0296t0458r01', 'f14p0296t0458r02']
f14p0296t0458r01	687	708	None	3.53	5.88	0.74	2.36	21.02	1.55	0.49	None	None	None	None	None	None	['f14p0296t0472r01', 'f14p0296t0472r02']
f14p0296t0472r01	708	729	None	2.88	5.29	0.71	2.41	20.98	1.77	0.56	None	None	None	None	None	None	['f14p0296t0486r01', 'f14p0296t0486r02']
f14p0296t0486r01	729	759	703.5	2.97	6.95	0.65	3.98	30	1.84	0.52	3	None	None	55.5	1.34766	1.29297	['f14p0296t0506r01', 'f14p0296t0506r02']
f14p0296t0506r01	759	780	727.5	3.64	6.91	0.69	3.27	21	1.8	0.5	3	None	None	52.5	1.32031	1.6543	['f14p0296t0520r01', 'f14p0296t0520r02']
f14p0296t0520r01	780	804	751.5	3.45	6.43	0.7	2.97	23.98	1.7	0.48	3	None	None	52.5	1.4873	None	['f14p0296t0536r01', 'f14p0296t0536r02']
f14p0296t0536r01	804	832.5	None	3.1	7.18	0.74	4.08	28.64	1.76	0.51	None	None	None	None	None	None	['f14p0296t0555r01', 'f14p0296t0555r02']
f14p0296t0555r01	832.5	859.5	796.5	3.63	8.83	0.75	5.2	26.98	1.97	0.46	3	None	None	63	1.34863	None	['f14p0296t0573r01', 'f14p0296t0573r02']
f15p0032t0240r01	360	393	None	3.86	9.94	0.68	6.07	32.97	1.7	0.46	None	None	None	None	None	None	['f15p0032t0262r01', 'f15p0032t0262r02']
f15p0032t0262r01	393	408	None	4.53	6.43	0.72	1.9	15.02	1.49	0.5	None	None	None	None	None	None	['f15p0032t0272r01', 'f15p0032t0272r02']
f15p0032t0272r01	408	426	376.5	3.21	5.17	0.72	1.96	18	1.64	0.57	3	None	None	49.5	1.65137	1.77441	['f15p0032t0284r01', 'f15p0032t0284r02']
f15p0032t0284r01	426	456	409.5	2.97	7.16	0.69	4.2	30	1.8	0.45	2	None	None	46.5	1.71289	1.71289	['f15p0032t0304r01', 'f15p0032t0304r02']
f15p0032t0304r01	456	478.5	430.5	3.19	5.66	0.72	2.47	22.61	1.64	0.53	2	None	None	48	1.71289	1.86523	['f15p0032t0319r01', 'f15p0032t0319r02']
f15p0032t0319r01	478.5	498	454.5	2.99	5.08	0.69	2.09	19.36	1.74	0.54	3	None	None	43.5	1.78906	1.84766	['f15p0032t0332r01', 'f15p0032t0332r02']
f15p0032t0332r01	498	519	484.5	2.77	4.88	0.68	2.11	21.02	1.65	0.47	2	None	None	34.5	1.81836	1.37305	['f15p0032t0346r01', 'f15p0032t0346r02']
f15p0032t0346r01	519	552	502.5	2.31	5.18	0.68	2.86	33	1.53	0.47	2	None	None	49.5	1.5957	1.1543	['f15p0032t0368r01', 'f15p0032t0368r02']
f15p0032t0368r01	552	591	526.5	2.42	6.07	0.68	3.65	38.97	1.45	0.49	2	None	None	64.5	1.375	1.49414	['f15p0032t0394r01', 'f15p0032t0394r02']
f15p0032t0394r01	591	616.5	559.5	2.97	6.51	0.69	3.54	25.61	1.86	0.42	2	None	None	57	1.43457	1.7627	['f15p0032t0411r01', 'f15p0032t0411r02']
f15p0032t0411r01	616.5	660	592.5	2.75	10.89	0.71	8.14	43.41	1.9	0.48	2	None	None	67.5	1.59863	1.4834	['f15p0032t0440r01', 'f15p0032t0440r02']
f15p0032t0440r01	660	676.5	613.5	5.28	8.91	0.69	3.63	16.59	1.98	0.49	3	None	None	63	1.54102	None	['f15p0032t0451r01', 'f15p0032t0451r02']
f15p0032t0451r01	676.5	696	None	4.4	8.7	0.76	4.3	19.41	2.06	0.47	None	None	None	None	None	None	['f15p0032t0464r01', 'f15p0032t0464r02']
f15p0032t0464r01	696	715.5	None	4.07	7.28	0.74	3.21	19.59	1.85	0.57	None	None	None	None	None	None	['f15p0032t0477r01', 'f15p0032t0477r02']
f15p0032t0477r01	715.5	730.5	None	4.18	6.42	0.71	2.24	15.02	1.78	0.48	None	None	None	None	None	None	['f15p0032t0487r01', 'f15p0032t0487r02']
f15p0032t0487r01	730.5	766.5	None	3.09	9.93	0.71	6.84	35.97	2	0.54	None	None	None	None	None	None	['f15p0032t0511r01', 'f15p0032t0511r02']
f15p0032t0511r01	766.5	802.5	733.5	5.39	14.88	0.66	9.49	36.03	1.71	0.55	2	None	None	69	1.6582	1.5332	['f15p0032t0535r01', 'f15p0032t0535r02']
f15p0032t0535r01	802.5	817.5	751.5	8.25	11.37	0.64	3.12	14.97	1.36	0.59	3	None	None	66	1.5957	None	['f15p0032t0545r01', 'f15p0032t0545r02']
f15p0119t0495r01	742.5	759	None	9.13	15.19	0.77	6.06	16.41	1.94	0.52	None	None	None	None	None	None	['f15p0119t0506r01', 'f15p0119t0506r02']
f15p0119t0506r01	759	772.5	None	7.92	11.99	0.61	4.07	13.6	1.91	0.53	None	None	None	None	None	None	['f15p0119t0515r01', 'f15p0119t0515r02']
f15p0119t0515r01	772.5	783	None	6.38	8.4	0.74	2.02	10.38	1.74	0.49	None	None	None	None	None	None	['f15p0119t0522r01', 'f15p0119t0522r02']
f15p0119t0522r01	783	798	None	4.09	5.96	0.72	1.86	15.02	1.53	0.56	None	None	None	None	None	None	['f15p0119t0532r01', 'f15p0119t0532r02']
f15p0119t0532r01	798	820.5	None	3.31	5.91	0.67	2.6	22.61	1.59	0.56	None	None	None	None	None	None	['f15p0119t0547r01', 'f15p0119t0547r02']
f15p0119t0547r01	820.5	838.5	793.5	3.32	5.23	0.71	1.92	17.98	1.66	0.42	3	None	None	45	1.375	1.94141	['f15p0119t0559r01', 'f15p0119t0559r02']
f15p0119t0559r01	838.5	877.5	820.5	2.21	7.07	0.73	4.86	39	1.68	0.56	2	None	None	57	1.6582	None	['f15p0119t0585r01', 'f15p0119t0585r02']
f15p0163t0249r01	373.5	405	None	2.65	6.4	0.72	3.75	31.42	1.64	0.5	None	None	None	None	None	None	['f15p0163t0270r01', 'f15p0163t0270r02']
f15p0163t0270r01	405	430.5	None	3.21	6.49	0.72	3.29	25.59	1.68	0.56	None	None	None	None	None	None	['f15p0163t0287r01', 'f15p0163t0287r02']
f15p0163t0287r01	430.5	448.5	394.5	3.63	6.17	0.7	2.54	18	1.8	0.48	3	None	None	54	1.23828	None	['f15p0163t0299r01', 'f15p0163t0299r02']
f15p0163t0299r01	448.5	474	None	2.97	6.18	0.7	3.21	25.39	1.79	0.52	None	None	None	None	None	None	['f15p0163t0316r01', 'f15p0163t0316r02']
f15p0163t0316r01	474	496.5	445.5	3.21	5.55	0.66	2.35	22.61	1.55	0.6	3	None	None	51	1.5127	1.07324	['f15p0163t0331r01', 'f15p0163t0331r02']
f15p0163t0331r01	496.5	522	466.5	3.33	6.43	0.66	3.1	25.41	1.53	0.57	3	None	None	55.5	1.29297	2.03711	['f15p0163t0348r01', 'f15p0163t0348r02']
f15p0163t0348r01	522	547.5	496.5	3.66	7.4	0.67	3.74	25.61	1.72	0.54	2	None	None	51	1.66504	1.52441	['f15p0163t0365r01', 'f15p0163t0365r02']
f15p0163t0365r01	547.5	579	520.5	3.97	8.95	0.69	4.98	31.36	1.62	0.49	3	None	None	58.5	1.59473	None	['f15p0163t0386r01', 'f15p0163t0386r02']
f15p0163t0386r01	579	600	None	4.41	8.59	0.72	4.17	21.02	1.94	0.45	None	None	None	None	None	None	['f15p0163t0400r01', 'f15p0163t0400r02']
f15p0163t0400r01	600	639	None	3.85	12.33	0.72	8.48	38.97	1.84	0.5	None	None	None	None	None	None	['f15p0163t0426r01', 'f15p0163t0426r02']
f15p0163t0426r01	639	654	None	6.16	8.73	0.69	2.56	15	1.51	0.51	None	None	None	None	None	None	['f15p0163t0436r01', 'f15p0163t0436r02']
f15p0163t0436r01	654	687	None	4.41	10.25	0.68	5.84	33	1.48	0.52	None	None	None	None	None	None	['f15p0163t0458r01', 'f15p0163t0458r02']
f15p0163t0458r01	687	709.5	None	5.28	9.02	0.73	3.74	22.61	1.59	0.54	None	None	None	None	None	None	['f15p0163t0473r01', 'f15p0163t0473r02']
f15p0163t0473r01	709.5	729	None	4.84	8.25	0.67	3.41	19.41	1.85	0.59	None	None	None	None	None	None	['f15p0163t0486r01', 'f15p0163t0486r02']
f15p0294t0251r01	376.5	402	None	3.1	6.41	0.71	3.32	25.41	1.91	0.48	None	None	None	None	None	None	['f15p0294t0268r01', 'f15p0294t0268r02']
f15p0294t0268r01	402	420	None	3.1	5.54	0.74	2.44	17.98	1.93	0.52	None	None	None	None	None	None	['f15p0294t0280r01', 'f15p0294t0280r02']
f15p0294t0280r01	420	441	None	2.88	5.3	0.73	2.43	21.02	1.74	0.56	None	None	None	None	None	None	['f15p0294t0294r01', 'f15p0294t0294r02']
f15p0337t0276r01	414	427.5	None	5.5	8.71	0.65	3.21	13.6	2.12	0.5	None	None	None	None	None	None	['f15p0337t0285r01', 'f15p0337t0285r02']
f15p0337t0285r01	427.5	442.5	None	4.4	7.71	0.65	3.31	15	2.27	0.5	None	None	None	None	None	None	['f15p0337t0295r01', 'f15p0337t0295r02']
f15p0337t0295r01	442.5	463.5	None	3.86	7.72	0.67	3.86	20.98	1.96	0.54	None	None	None	None	None	None	['f15p0337t0309r01', 'f15p0337t0309r02']
f15p0337t0309r01	463.5	480	None	4.19	6.49	0.73	2.3	16.41	1.71	0.47	None	None	None	None	None	None	['f15p0337t0320r01', 'f15p0337t0320r02']
f15p0337t0320r01	480	508.5	None	3.08	7.3	0.71	4.22	28.59	1.73	0.5	None	None	None	None	None	None	['f15p0337t0339r01', 'f15p0337t0339r02']
f15p0337t0339r01	508.5	526.5	481.5	3.66	5.3	0.74	1.64	18.02	1.37	0.48	2	None	None	45	1.70898	1.04102	['f15p0337t0351r01', 'f15p0337t0351r02']
f15p0337t0351r01	526.5	564	496.5	2.54	5.76	0.74	3.22	37.38	1.34	0.56	3	None	None	67.5	1.375	1.28516	['f15p0337t0376r01', 'f15p0337t0376r02']
f15p0337t0376r01	564	589.5	529.5	3.22	6.86	0.7	3.63	25.64	1.84	0.55	2	None	None	60	1.33008	1.3125	['f15p0337t0393r01', 'f15p0337t0393r02']
f15p0337t0393r01	589.5	622.5	559.5	3.77	9.71	0.69	5.95	32.97	1.74	0.53	3	None	None	63	1.32129	1.70605	['f15p0337t0415r01', 'f15p0337t0415r02']
f15p0337t0415r01	622.5	634.5	583.5	5.18	6.85	0.67	1.67	12	1.54	0.52	3	None	None	51	1.51367	1.78711	['f15p0337t0423r01', 'f15p0337t0423r02']
f15p0337t0423r01	634.5	655.5	607.5	3.54	6.21	0.74	2.67	21	1.62	0.56	3	None	None	48	1.65039	1.10547	['f15p0337t0437r01', 'f15p0337t0437r02']
f15p0337t0437r01	655.5	676.5	625.5	3.45	6.3	0.72	2.85	21	1.8	0.53	3	None	None	51	1.37793	None	['f15p0337t0451r01', 'f15p0337t0451r02']
f15p0337t0451r01	676.5	703.5	None	3.33	7.28	0.7	3.95	27.02	1.77	0.54	None	None	None	None	None	None	['f15p0337t0469r01', 'f15p0337t0469r02']
f15p0337t0499r01	748.5	759	None	7.38	9.93	0.67	2.56	10.38	1.81	0.48	None	None	None	None	None	None	['f15p0337t0506r01', 'f15p0337t0506r02']
f15p0337t0506r01	759	772.5	None	4.74	7.09	0.69	2.35	13.6	1.79	0.53	None	None	None	None	None	None	['f15p0337t0515r01', 'f15p0337t0515r02']
f15p0337t0515r01	772.5	792	None	3.77	6.41	0.64	2.65	19.41	1.73	0.53	None	None	None	None	None	None	['f15p0337t0528r01', 'f15p0337t0528r02']
f15p0337t0528r01	792	819	769.5	3.41	7.42	0.7	4.01	26.98	1.85	0.52	3	None	None	49.5	1.65234	None	['f15p0337t0546r01', 'f15p0337t0546r02']
f15p0337t0546r01	819	838.5	None	3.88	6.65	0.74	2.77	19.61	1.6	0.56	None	None	None	None	None	None	['f15p0337t0559r01', 'f15p0337t0559r02']
f15p0337t0559r01	838.5	861	811.5	3.75	7.28	0.75	3.52	22.41	1.81	0.53	3	None	None	49.5	1.56738	None	['f15p0337t0574r01', 'f15p0337t0574r02']
f15p0381t0255r01	382.5	397.5	None	4.62	7.18	0.65	2.56	15	1.9	0.52	None	None	None	None	None	None	['f15p0381t0265r01', 'f15p0381t0265r02']
f15p0381t0265r01	397.5	414	None	3.75	6.19	0.71	2.44	16.42	1.78	0.53	None	None	None	None	None	None	['f15p0381t0276r01', 'f15p0381t0276r02']
f15p0381t0276r01	414	453	394.5	3.31	8.55	0.72	5.25	38.97	1.49	0.43	3	None	None	58.5	1.70508	2.04883	['f15p0381t0302r01', 'f15p0381t0302r02']
f15p0381t0302r01	453	468	418.5	3.67	5.21	0.72	1.54	14.98	1.6	0.51	2	None	None	49.5	1.87695	1.53516	['f15p0381t0312r01', 'f15p0381t0312r02']
f15p0381t0312r01	468	490.5	442.5	2.64	5.59	0.69	2.95	22.64	1.94	0.48	3	None	None	48	1.70605	None	['f15p0381t0327r01', 'f15p0381t0327r02']
f15p0381t0327r01	490.5	529.5	None	2.7	8.45	0.7	5.75	39	1.75	0.56	None	None	None	None	None	None	['f15p0381t0353r01', 'f15p0381t0353r02']
f15p0381t0353r01	529.5	552	493.5	4.76	8.7	0.65	3.94	22.39	1.65	0.51	2	None	None	58.5	1.49414	2.13672	['f15p0381t0368r01', 'f15p0381t0368r02']
f15p0381t0368r01	552	583.5	523.5	4.4	10.58	0.64	6.18	31.59	1.68	0.46	3	None	None	60	1.81543	None	['f15p0381t0389r01', 'f15p0381t0389r02']
f15p0381t0389r01	583.5	622.5	None	4.84	16.08	0.69	11.23	39	1.84	0.47	None	None	None	None	None	None	['f15p0381t0415r01', 'f15p0381t0415r02']
f15p0381t0415r01	622.5	643.5	None	7.48	13.75	0.68	6.27	21	1.75	0.46	None	None	None	None	None	None	['f15p0381t0429r01', 'f15p0381t0429r02']
f15p0381t0429r01	643.5	664.5	601.5	6.38	12.01	0.72	5.63	21	1.86	0.58	3	None	None	63	2.19922	1.54297	['f15p0381t0443r01', 'f15p0381t0443r02']
f15p0381t0443r01	664.5	682.5	622.5	6.93	11.58	0.67	4.64	18	1.84	0.52	3	None	None	60	1.87109	1.92383	['f15p0381t0455r01', 'f15p0381t0455r02']
f15p0381t0455r01	682.5	700.5	649.5	6.07	10.68	0.7	4.62	18	1.95	0.59	3	None	None	51	1.89746	1.56738	['f15p0381t0467r01', 'f15p0381t0467r02']
f15p0381t0467r01	700.5	715.5	664.5	6.27	9.37	0.66	3.1	15	1.61	0.51	3	None	None	51	1.73242	1.62305	['f15p0381t0477r01', 'f15p0381t0477r02']
f15p0381t0477r01	715.5	742.5	685.5	4.74	10.02	0.68	5.28	27	1.7	0.53	3	None	None	57	1.67773	1.78906	['f15p0381t0495r01', 'f15p0381t0495r02']
f15p0381t0495r01	742.5	772.5	703.5	5.29	11.77	0.66	6.49	30	1.6	0.51	3	None	None	69	1.7334	None	['f15p0381t0515r01', 'f15p0381t0515r02']
f15p0381t0515r01	772.5	786	None	6.05	9.05	0.73	3	13.38	1.88	0.6	None	None	None	None	None	None	['f15p0381t0524r01', 'f15p0381t0524r02']
f15p0381t0524r01	786	802.5	None	5.39	8.62	0.69	3.23	16.66	1.85	0.49	None	None	None	None	None	None	['f15p0381t0535r01', 'f15p0381t0535r02']
f15p0381t0535r01	802.5	820.5	None	4.2	7.22	0.75	3.02	17.98	1.83	0.42	None	None	None	None	None	None	['f15p0381t0547r01', 'f15p0381t0547r02']
f15p0554t0250r01	375	396	None	7.81	12.99	0.69	5.18	21	1.51	0.5	None	None	None	None	None	None	['f15p0554t0264r01', 'f15p0554t0264r02']
f15p0554t0264r01	396	417	None	6.5	10.03	0.7	3.53	21	1.36	0.53	None	None	None	None	None	None	['f15p0554t0278r01', 'f15p0554t0278r02']
f15p0554t0278r01	417	432	None	5.28	7.05	0.72	1.77	15.02	1.3	0.56	None	None	None	None	None	None	['f15p0554t0288r01', 'f15p0554t0288r02']
f15p0554t0288r01	432	450	None	3.96	5.52	0.73	1.56	18	1.24	0.5	None	None	None	None	None	None	['f15p0554t0300r01', 'f15p0554t0300r02']
f15p0554t0300r01	450	483	None	2.75	7.71	0.74	4.96	32.97	1.89	0.51	None	None	None	None	None	None	['f15p0554t0322r01', 'f15p0554t0322r02']
f15p0554t0322r01	483	505.5	448.5	3.97	8.05	0.69	4.09	22.61	1.99	0.6	3	None	None	57	1.43066	None	['f15p0554t0337r01', 'f15p0554t0337r02']
f15p0554t0337r01	505.5	526.5	None	4.86	9.02	0.67	4.16	21.02	1.84	0.48	None	None	None	None	None	None	['f15p0554t0351r01', 'f15p0554t0351r02']
f15p0554t0351r01	526.5	543	493.5	4.29	6.31	0.69	2.02	16.39	1.5	0.49	3	None	None	49.5	1.43066	2.14551	['f15p0554t0362r01', 'f15p0554t0362r02']
f15p0554t0362r01	543	568.5	517.5	3.09	5.98	0.66	2.9	25.59	1.6	0.55	3	None	None	51	1.78809	None	['f15p0554t0379r01', 'f15p0554t0379r02']
f15p0554t0379r01	568.5	606	None	3.31	7.59	0.68	4.29	37.41	1.36	0.51	None	None	None	None	None	None	['f15p0554t0404r01', 'f15p0554t0404r02']
f15p0554t0404r01	606	637.5	None	3.85	8.37	0.73	4.52	31.61	1.58	0.47	None	None	None	None	None	None	['f15p0554t0425r01', 'f15p0554t0425r02']
f15p0554t0425r01	637.5	672	595.5	3.97	8.51	0.71	4.54	34.38	1.34	0.49	3	None	None	76.5	1.51367	None	['f15p0554t0448r01', 'f15p0554t0448r02']
f15p0554t0448r01	672	696	None	4.2	6.97	0.72	2.77	24	1.3	0.49	None	None	None	None	None	None	['f15p0554t0464r01', 'f15p0554t0464r02']
f15p0554t0464r01	696	727.5	652.5	3.43	7.96	0.72	4.53	31.59	1.6	0.48	3	None	None	75	1.43066	1.64941	['f15p0554t0485r01', 'f15p0554t0485r02']
f15p0554t0485r01	727.5	747	688.5	3.85	6.34	0.71	2.49	19.41	1.64	0.56	3	None	None	58.5	1.54004	1.20996	['f15p0554t0498r01', 'f15p0554t0498r02']
f15p0554t0498r01	747	768	715.5	3.54	5.99	0.7	2.46	21	1.67	0.5	3	None	None	52.5	1.375	1.70508	['f15p0554t0512r01', 'f15p0554t0512r02']
f15p0554t0512r01	768	793.5	745.5	2.99	6.29	0.67	3.3	25.61	1.72	0.46	3	None	None	48	1.54004	1.32129	['f15p0554t0529r01', 'f15p0554t0529r02']
f15p0554t0529r01	793.5	835.5	763.5	2.87	10.24	0.68	7.38	42	1.85	0.46	3	None	None	72	1.43066	2.08887	['f15p0554t0557r01', 'f15p0554t0557r02']
f15p0554t0557r01	835.5	862.5	799.5	4.73	10.45	0.68	5.72	27	1.75	0.5	2	None	None	63	1.75977	None	['f15p0554t0575r01', 'f15p0554t0575r02']
f15p0685t0247r01	370.5	397.5	None	5.28	8.86	0.69	3.57	26.98	1.18	0.53	None	None	None	None	None	None	['f15p0685t0265r01', 'f15p0685t0265r02']
f15p0685t0265r01	397.5	427.5	None	4.65	7.28	0.69	2.62	30.02	0.96	0.5	None	None	None	None	None	None	['f15p0685t0285r01', 'f15p0685t0285r02']
f15p0685t0285r01	427.5	462	376.5	3.63	8.84	0.74	5.21	34.38	1.66	0.51	3	None	None	85.5	1.51855	1.39746	['f15p0685t0308r01', 'f15p0685t0308r02']
f15p0685t0308r01	462	481.5	412.5	4.52	8.64	0.73	4.11	19.64	2.04	0.53	3	None	None	69	1.45801	None	['f15p0685t0321r01', 'f15p0685t0321r02']
f15p0685t0321r01	481.5	501	None	4.54	8.27	0.73	3.73	19.39	1.87	0.48	None	None	None	None	None	None	['f15p0685t0334r01', 'f15p0685t0334r02']
f15p0685t0334r01	501	529.5	469.5	3.96	9.41	0.68	5.44	28.61	1.8	0.55	3	None	None	60	1.45898	None	['f15p0685t0353r01', 'f15p0685t0353r02']
f15p0685t0353r01	529.5	559.5	None	5.19	11.69	0.68	6.5	29.98	1.67	0.64	None	None	None	None	None	None	['f15p0685t0373r01', 'f15p0685t0373r02']
f15p0685t0373r01	559.5	585	None	7.5	14.32	0.65	6.82	25.41	1.58	0.59	None	None	None	None	None	None	['f15p0685t0390r01', 'f15p0685t0390r02']
f15p0685t0390r01	585	598.5	None	8.48	12.15	0.67	3.67	13.59	1.66	0.47	None	None	None	None	None	None	['f15p0685t0399r01', 'f15p0685t0399r02']
f15p0685t0399r01	598.5	628.5	None	5.75	12.23	0.65	6.49	30.03	1.57	0.56	None	None	None	None	None	None	['f15p0685t0419r01', 'f15p0685t0419r02']
f15p0685t0419r01	628.5	643.5	None	6.84	9.36	0.68	2.52	14.98	1.39	0.47	None	None	None	None	None	None	['f15p0685t0429r01', 'f15p0685t0429r02']
f15p0685t0429r01	643.5	682.5	None	4.41	11.02	0.72	6.61	39	1.45	0.6	None	None	None	None	None	None	['f15p0685t0455r01', 'f15p0685t0455r02']
f15p0685t0455r01	682.5	703.5	None	6.61	10.47	0.7	3.87	21.02	1.4	0.5	None	None	None	None	None	None	['f15p0685t0469r01', 'f15p0685t0469r02']
f15p0685t0469r01	703.5	723	None	5.28	8.84	0.75	3.55	19.41	1.74	0.55	None	None	None	None	None	None	['f15p0685t0482r01', 'f15p0685t0482r02']
f15p0685t0482r01	723	741	None	4.86	7.86	0.71	3	17.97	1.73	0.53	None	None	None	None	None	None	['f15p0685t0494r01', 'f15p0685t0494r02']
f15p0685t0494r01	741	760.5	None	4.19	7.64	0.73	3.46	19.61	1.91	0.48	None	None	None	None	None	None	['f15p0685t0507r01', 'f15p0685t0507r02']
f15p0685t0507r01	760.5	780	None	3.67	6.58	0.68	2.91	19.41	1.84	0.49	None	None	None	None	None	None	['f15p0685t0520r01', 'f15p0685t0520r02']
f15p0685t0520r01	780	805.5	754.5	3.24	6.31	0.69	3.07	25.59	1.63	0.47	3	None	None	51	1.62305	None	['f15p0685t0537r01', 'f15p0685t0537r02']
f15p0685t0537r01	805.5	823.5	None	2.98	4.94	0.69	1.96	18	1.67	0.5	None	None	None	None	None	None	['f15p0685t0549r01', 'f15p0685t0549r02']
f15p0685t0549r01	823.5	855	805.5	2.46	5.68	0.69	3.22	31.39	1.75	0.53	2	None	None	49.5	1.48926	None	['f15p0685t0570r01', 'f15p0685t0570r02']
f16p0031t0292r01	438	457.5	None	5.41	9.8	0.74	4.4	19.59	1.9	0.51	None	None	None	None	None	None	['f16p0031t0305r01', 'f16p0031t0305r02']
f16p0031t0305r01	457.5	486	None	4.95	10.46	0.71	5.51	28.39	1.62	0.47	None	None	None	None	None	None	['f16p0031t0324r01', 'f16p0031t0324r02']
f16p0031t0324r01	486	505.5	445.5	4.95	8.04	0.73	3.09	19.61	1.52	0.52	3	None	None	60	1.78809	1.95605	['f16p0031t0337r01', 'f16p0031t0337r02']
f16p0031t0337r01	505.5	531	472.5	4.19	8.95	0.73	4.77	25.42	1.83	0.52	3	None	None	58.5	1.87207	None	['f16p0031t0354r01', 'f16p0031t0354r02']
f16p0031t0354r01	531	553.5	None	4.64	8.38	0.72	3.73	22.58	1.63	0.56	None	None	None	None	None	None	['f16p0031t0369r01', 'f16p0031t0369r02']
f16p0031t0369r01	553.5	576	None	4.73	7.41	0.77	2.67	22.39	1.37	0.57	None	None	None	None	None	None	['f16p0031t0384r01', 'f16p0031t0384r02']
f16p0031t0384r01	576	598.5	None	4.19	6.82	0.76	2.64	22.61	1.38	0.6	None	None	None	None	None	None	['f16p0031t0399r01', 'f16p0031t0399r02']
f16p0031t0399r01	598.5	627	571.5	4.07	10.45	0.74	6.39	28.41	2.04	0.45	3	None	None	55.5	1.70605	None	['f16p0031t0418r01', 'f16p0031t0418r02']
f16p0031t0418r01	627	655.5	None	4.73	9.93	0.73	5.2	28.59	1.62	0.48	None	None	None	None	None	None	['f16p0031t0437r01', 'f16p0031t0437r02']
f16p0031t0437r01	655.5	670.5	None	4.75	6.88	0.76	2.13	15	1.47	0.55	None	None	None	None	None	None	['f16p0031t0447r01', 'f16p0031t0447r02']
f16p0031t0447r01	670.5	697.5	649.5	3.77	7.52	0.74	3.76	27.02	1.63	0.51	3	None	None	48	2.22852	0.851562	['f16p0031t0465r01', 'f16p0031t0465r02']
f16p0031t0465r01	697.5	729	664.5	3.86	9.91	0.68	6.05	31.39	1.78	0.56	3	None	None	64.5	1.54004	None	['f16p0031t0486r01', 'f16p0031t0486r02']
f16p0337t0322r01	483	499.5	None	5.41	8.5	0.69	3.09	16.64	1.73	0.55	None	None	None	None	None	None	['f16p0337t0333r01', 'f16p0337t0333r02']
f16p0337t0333r01	499.5	519	None	4.64	7.71	0.68	3.07	19.36	1.61	0.51	None	None	None	None	None	None	['f16p0337t0346r01', 'f16p0337t0346r02']
f16p0337t0346r01	519	544.5	None	3.97	7.62	0.7	3.65	25.64	1.57	0.54	None	None	None	None	None	None	['f16p0337t0363r01', 'f16p0337t0363r02']
f16p0337t0363r01	544.5	574.5	None	4.09	9.17	0.73	5.07	29.97	1.64	0.5	None	None	None	None	None	None	['f16p0337t0383r01', 'f16p0337t0383r02']
f16p0337t0383r01	574.5	592.5	532.5	4.62	7.61	0.74	2.98	18.03	1.72	0.54	3	None	None	60	1.43066	1.92676	['f16p0337t0395r01', 'f16p0337t0395r02']
f16p0337t0395r01	592.5	616.5	562.5	4.07	7.71	0.74	3.64	24	1.67	0.52	3	None	None	54	1.67871	1.34668	['f16p0337t0411r01', 'f16p0337t0411r02']
f16p0337t0411r01	616.5	651	583.5	3.97	11.57	0.73	7.59	34.38	1.85	0.5	3	None	None	67.5	1.5127	None	['f16p0337t0434r01', 'f16p0337t0434r02']
f16p0337t0434r01	651	670.5	None	5.83	10.35	0.7	4.52	19.59	1.76	0.52	None	None	None	None	None	None	['f16p0337t0447r01', 'f16p0337t0447r02']
f16p0337t0447r01	670.5	690	631.5	5.39	9.16	0.73	3.77	19.39	1.68	0.45	3	None	None	58.5	1.5957	1.48438	['f16p0337t0460r01', 'f16p0337t0460r02']
f16p0337t0460r01	690	715.5	652.5	4.09	8.84	0.69	4.75	25.64	1.86	0.48	3	None	None	63	1.54004	1.59473	['f16p0337t0477r01', 'f16p0337t0477r02']
f16p0337t0477r01	715.5	738	676.5	4.2	7.88	0.7	3.67	22.36	1.79	0.49	3	None	None	61.5	1.56738	1.78809	['f16p0337t0492r01', 'f16p0337t0492r02']
f16p0337t0492r01	738	760.5	706.5	3.88	7.9	0.67	4.03	22.66	1.85	0.51	3	None	None	54	1.67773	2.2832	['f16p0337t0507r01', 'f16p0337t0507r02']
f16p0337t0507r01	760.5	787.5	736.5	4.02	7.74	0.67	3.72	26.98	1.55	0.48	3	None	None	51	1.98047	0.830078	['f16p0337t0525r01', 'f16p0337t0525r02']
f16p0337t0525r01	787.5	802.5	748.5	3.74	5.41	0.69	1.67	15.02	1.57	0.57	3	None	None	54	1.40527	1.62402	['f16p0337t0535r01', 'f16p0337t0535r02']
f16p0337t0535r01	802.5	823.5	775.5	3.09	5.31	0.72	2.22	20.98	1.75	0.52	3	None	None	48	1.51465	2.0127	['f16p0337t0549r01', 'f16p0337t0549r02']
f16p0337t0549r01	823.5	858	808.5	2.77	6.82	0.72	4.05	34.38	1.63	0.5	2	None	None	49.5	1.76367	None	['f16p0337t0572r01', 'f16p0337t0572r02']
f16p0685t0338r01	507	528	None	4.64	8.16	0.66	3.53	20.98	1.64	0.46	None	None	None	None	None	None	['f16p0685t0352r01', 'f16p0685t0352r02']
f16p0685t0352r01	528	552	None	3.75	6.95	0.69	3.19	24.02	1.54	0.49	None	None	None	None	None	None	['f16p0685t0368r01', 'f16p0685t0368r02']
f16p0685t0368r01	552	583.5	None	3.42	9.27	0.71	5.85	31.61	1.9	0.51	None	None	None	None	None	None	['f16p0685t0389r01', 'f16p0685t0389r02']
f16p0685t0389r01	583.5	610.5	None	4.74	10.48	0.72	5.74	27	1.84	0.48	None	None	None	None	None	None	['f16p0685t0407r01', 'f16p0685t0407r02']
f16p0685t0407r01	610.5	631.5	None	5.06	9.02	0.73	3.96	21	1.74	0.5	None	None	None	None	None	None	['f16p0685t0421r01', 'f16p0685t0421r02']
f16p0685t0421r01	631.5	646.5	None	4.51	7.17	0.77	2.66	14.98	1.89	0.51	None	None	None	None	None	None	['f16p0685t0431r01', 'f16p0685t0431r02']
f16p0685t0431r01	646.5	675	616.5	3.64	8.72	0.7	5.08	28.39	1.84	0.59	3	None	None	58.5	1.48535	1.48535	['f16p0685t0450r01', 'f16p0685t0450r02']
f16p0685t0450r01	675	690	640.5	5.18	7.96	0.72	2.78	15	1.74	0.47	3	None	None	49.5	1.48535	None	['f16p0685t0460r01', 'f16p0685t0460r02']
f16p0685t0460r01	690	708	None	3.75	6.41	0.76	2.66	18.02	1.8	0.51	None	None	None	None	None	None	['f16p0685t0472r01', 'f16p0685t0472r02']
f16p0685t0472r01	708	736.5	691.5	3.3	7.18	0.73	3.88	28.61	1.67	0.65	2	None	None	45	2.04102	None	['f16p0685t0491r02', 'f16p0685t0491r03']
f16p0728t0240r01	360	384	None	3.22	6.21	0.77	2.99	24	1.66	0.54	None	None	None	None	None	None	['f16p0728t0256r01', 'f16p0728t0256r02']
f16p0728t0256r01	384	405	None	3.35	6.55	0.7	3.2	21	1.93	0.48	None	None	None	None	None	None	['f16p0728t0270r01', 'f16p0728t0270r02']
f16p0728t0270r01	405	436.5	None	3.11	6.99	0.66	3.88	31.59	1.64	0.51	None	None	None	None	None	None	['f16p0728t0291r01', 'f16p0728t0291r02']
f16p0728t0291r01	436.5	459	406.5	3.56	6.26	0.67	2.7	22.41	1.52	0.52	2	None	None	52.5	1.56445	1.80273	['f16p0728t0306r01', 'f16p0728t0306r02']
f16p0728t0306r01	459	483	433.5	3.24	6.01	0.67	2.77	23.98	1.53	0.59	3	None	None	49.5	1.68359	1.84375	['f16p0728t0322r01', 'f16p0728t0322r02']
f16p0728t0322r01	483	511.5	460.5	3.55	7.93	0.66	4.38	28.64	1.71	0.54	2	None	None	51	1.76367	None	['f16p0728t0341r01', 'f16p0728t0341r02']
f16p0728t0341r01	511.5	543	None	4.29	9.6	0.69	5.31	31.39	1.58	0.59	None	None	None	None	None	None	['f16p0728t0362r01', 'f16p0728t0362r02']
f16p0728t0362r01	543	571.5	None	5.63	10.9	0.72	5.27	28.59	1.43	0.49	None	None	None	None	None	None	['f16p0728t0381r01', 'f16p0728t0381r02']
f16p0728t0381r01	571.5	598.5	None	5.39	10.69	0.7	5.3	27	1.58	0.56	None	None	None	None	None	None	['f16p0728t0399r01', 'f16p0728t0399r02']
f16p0728t0399r01	598.5	631.5	544.5	5.96	12.88	0.66	6.92	33.03	1.46	0.55	3	None	None	87	1.46191	1.23535	['f16p0728t0421r01', 'f16p0728t0421r02']
f16p0728t0421r01	631.5	640.5	571.5	7.04	8.29	0.71	1.24	8.98	1.27	0.49	3	None	None	69	1.34863	None	['f16p0728t0427r01', 'f16p0728t0427r02']
f16p0728t0427r01	640.5	666	None	4.09	8.48	0.76	4.39	25.39	1.77	0.53	None	None	None	None	None	None	['f16p0728t0444r01', 'f16p0728t0444r02']
f16p0728t0444r01	666	688.5	628.5	4.52	8.73	0.74	4.2	22.64	1.82	0.48	4	None	None	60	1.5127	2.66699	['f16p0728t0459r01', 'f16p0728t0459r02']
f16p0728t0459r01	688.5	720	664.5	4.2	10.15	0.73	5.95	31.39	1.72	0.68	3	None	None	55.5	2.08984	None	['f16p0728t0480r01', 'f16p0728t0480r02']
f16p0728t0480r01	720	736.5	None	6.95	10.38	0.72	3.43	16.61	1.57	0.54	None	None	None	None	None	None	['f16p0728t0491r01', 'f16p0728t0491r02']
f16p0728t0491r01	736.5	757.5	None	5.63	9.7	0.67	4.07	20.98	1.54	0.56	None	None	None	None	None	None	['f16p0728t0505r01', 'f16p0728t0505r02']
f16p0728t0505r01	757.5	775.5	None	5.39	8.87	0.68	3.47	18.02	1.68	0.51	None	None	None	None	None	None	['f16p0728t0517r01', 'f16p0728t0517r02']
f16p0728t0517r01	775.5	799.5	739.5	4.54	8.64	0.71	4.1	23.98	1.64	0.53	3	None	None	60	1.56934	1.62207	['f16p0728t0533r01', 'f16p0728t0533r02']
f16p0728t0533r01	799.5	823.5	763.5	4.56	8.05	0.71	3.5	24.02	1.48	0.52	3	None	None	60	1.5957	1.53906	['f16p0728t0549r01', 'f16p0728t0549r02']
f16p0728t0549r01	823.5	843	787.5	4.19	6.5	0.73	2.31	19.36	1.43	0.54	3	None	None	55.5	1.56738	None	['f16p0728t0562r01', 'f16p0728t0562r02']
f16p0772t0240r01	360	391.5	None	3.75	7.71	0.69	3.95	31.61	1.43	0.47	None	None	None	None	None	None	['f16p0772t0261r01', 'f16p0772t0261r02']
f16p0772t0261r01	391.5	417	None	3.64	7.15	0.69	3.52	25.36	1.68	0.54	None	None	None	None	None	None	['f16p0772t0278r01', 'f16p0772t0278r02']
f16p0772t0278r01	417	447	379.5	3.85	8.8	0.66	4.96	30	1.65	0.47	3	None	None	67.5	1.48535	None	['f16p0772t0298r01', 'f16p0772t0298r02']
f16p0772t0298r01	447	472.5	None	4.18	9.15	0.67	4.97	25.61	1.8	0.52	None	None	None	None	None	None	['f16p0772t0315r01', 'f16p0772t0315r02']
f16p0772t0315r01	472.5	487.5	436.5	4.74	6.85	0.69	2.11	15.02	1.53	0.5	3	None	None	51	1.70508	None	['f16p0772t0325r01', 'f16p0772t0325r02']
f16p0772t0325r01	487.5	517.5	None	3.41	7.31	0.71	3.9	29.98	1.58	0.56	None	None	None	None	None	None	['f16p0772t0345r01', 'f16p0772t0345r02']
f16p0772t0345r01	517.5	549	None	4.11	10.17	0.7	6.06	31.42	1.72	0.54	None	None	None	None	None	None	['f16p0772t0366r01', 'f16p0772t0366r02']
f16p0772t0366r01	549	565.5	None	5.52	8.72	0.66	3.2	16.58	1.7	0.52	None	None	None	None	None	None	['f16p0772t0377r01', 'f16p0772t0377r02']
f16p0772t0377r01	565.5	586.5	None	4.52	7.81	0.66	3.29	21	1.64	0.51	None	None	None	None	None	None	['f16p0772t0391r01', 'f16p0772t0391r02']
f16p0772t0391r01	586.5	622.5	None	3.96	9.93	0.69	5.97	36.03	1.55	0.53	None	None	None	None	None	None	['f16p0772t0415r01', 'f16p0772t0415r02']
f17p0252t0257r01	385.5	409.5	None	3.98	7.7	0.72	3.72	23.98	1.68	0.61	None	None	None	None	None	None	['f17p0252t0273r01', 'f17p0252t0273r02']
f17p0252t0273r01	409.5	423	None	4.73	6.54	0.74	1.81	13.38	1.5	0.56	None	None	None	None	None	None	['f17p0252t0282r01', 'f17p0252t0282r02']
f17p0252t0282r01	423	450	None	3.64	7.4	0.71	3.75	27	1.62	0.52	None	None	None	None	None	None	['f17p0252t0300r01', 'f17p0252t0300r02']
f17p0252t0300r01	450	474	None	3.86	7.82	0.68	3.96	23.98	1.73	0.51	None	None	None	None	None	None	['f17p0252t0316r01', 'f17p0252t0316r02']
f17p0252t0316r01	474	498	None	3.97	7.42	0.71	3.46	24.02	1.65	0.49	None	None	None	None	None	None	['f17p0252t0332r01', 'f17p0252t0332r02']
f17p0252t0332r01	498	528	475.5	3.66	8.93	0.67	5.27	30	1.79	0.47	2	None	None	52.5	2.03711	1.09766	['f17p0252t0352r01', 'f17p0252t0352r02']
f17p0252t0352r01	528	546	490.5	4.18	6.96	0.67	2.78	18	1.8	0.52	3	None	None	55.5	1.56738	None	['f17p0252t0364r01', 'f17p0252t0364r02']
f17p0252t0364r01	546	570	None	3.64	7.05	0.69	3.41	23.98	1.77	0.53	None	None	None	None	None	None	['f17p0252t0380r01', 'f17p0252t0380r02']
f17p0252t0380r01	570	603	None	3.75	8.61	0.71	4.85	33	1.49	0.58	None	None	None	None	None	None	['f17p0252t0402r01', 'f17p0252t0402r02']
f17p0252t0402r01	603	621	None	4.96	8.2	0.7	3.24	18.02	1.66	0.46	None	None	None	None	None	None	['f17p0252t0414r01', 'f17p0252t0414r02']
f17p0252t0414r01	621	658.5	None	3.78	11	0.68	7.22	37.62	1.79	0.56	None	None	None	None	None	None	['f17p0252t0439r01', 'f17p0252t0439r02']
f17p0252t0439r01	658.5	676.5	625.5	6.16	9.91	0.75	3.75	18	1.67	0.6	2	None	None	51	2.10156	None	['f17p0252t0451r01', 'f17p0252t0451r02']
f17p0252t0451r01	676.5	694.5	None	5.95	9.24	0.69	3.3	18	1.61	0.44	None	None	None	None	None	None	['f17p0252t0463r01', 'f17p0252t0463r02']
f17p0252t0463r01	694.5	709.5	None	4.07	6.42	0.76	2.34	15	1.79	0.52	None	None	None	None	None	None	['f17p0252t0473r01', 'f17p0252t0473r02']
f17p0252t0473r01	709.5	730.5	679.5	3.33	5.51	0.72	2.18	21.03	1.55	0.52	3	None	None	51	1.5957	1.1543	['f17p0252t0487r01', 'f17p0252t0487r02']
f17p0252t0487r01	730.5	763.5	703.5	2.86	7.37	0.73	4.51	32.97	1.71	0.51	3	None	None	60	1.375	2.26172	['f17p0252t0509r01', 'f17p0252t0509r02']
f17p0252t0509r01	763.5	789	736.5	3.74	7.15	0.71	3.41	25.36	1.66	0.45	2	None	None	52.5	1.81836	1.0957	['f17p0252t0526r01', 'f17p0252t0526r02']
f17p0252t0526r01	789	814.5	754.5	3.19	6.54	0.74	3.35	25.64	1.7	0.51	3	None	None	60	1.45703	2.00781	['f17p0252t0543r01', 'f17p0252t0543r02']
f17p0252t0543r01	814.5	837	784.5	3.32	6.65	0.71	3.33	22.39	1.84	0.53	3	None	None	52.5	1.73242	1.12891	['f17p0252t0558r01', 'f17p0252t0558r02']
f17p0252t0558r01	837	859.5	808.5	3.54	7.09	0.67	3.55	22.61	1.78	0.58	3	None	None	51	1.43066	None	['f17p0252t0573r01', 'f17p0252t0573r02']
f17p0339t0242r01	363	388.5	None	4.62	9.57	0.76	4.95	25.61	1.72	0.51	None	None	None	None	None	None	['f17p0339t0259r01', 'f17p0339t0259r02']
f17p0339t0259r01	388.5	408	None	4.84	8.05	0.75	3.21	19.36	1.55	0.48	None	None	None	None	None	None	['f17p0339t0272r01', 'f17p0339t0272r02']
f17p0339t0272r01	408	426	None	3.85	5.98	0.72	2.13	18	1.51	0.52	None	None	None	None	None	None	['f17p0339t0284r01', 'f17p0339t0284r02']
f17p0339t0284r01	426	448.5	400.5	3.1	5.54	0.72	2.44	22.64	1.57	0.46	3	None	None	48	1.70508	1.59766	['f17p0339t0299r01', 'f17p0339t0299r02']
f17p0339t0299r01	448.5	481.5	427.5	2.55	6.19	0.73	3.63	33	1.65	0.55	2	None	None	54	1.65137	1.43652	['f17p0339t0321r01', 'f17p0339t0321r02']
f17p0339t0321r01	481.5	513	454.5	3.42	7.71	0.74	4.29	31.39	1.6	0.5	2	None	None	58.5	1.54395	1.87402	['f17p0339t0342r01', 'f17p0339t0342r02']
f17p0339t0342r01	513	543	481.5	3.86	7.61	0.75	3.76	30	1.47	0.56	2	None	None	61.5	1.70898	1.26172	['f17p0339t0362r01', 'f17p0339t0362r02']
f17p0339t0362r01	543	564	499.5	4.3	7.61	0.75	3.31	20.98	1.68	0.48	3	None	None	64.5	1.48535	None	['f17p0339t0376r01', 'f17p0339t0376r02']
f17p0339t0376r01	564	589.5	None	3.63	7.19	0.77	3.56	25.67	1.71	0.55	None	None	None	None	None	None	['f17p0339t0393r01', 'f17p0339t0393r02']
f17p0339t0393r01	589.5	616.5	553.5	3.98	8.59	0.74	4.61	26.97	1.71	0.5	3	None	None	63	1.45801	1.78809	['f17p0339t0411r01', 'f17p0339t0411r02']
f17p0339t0411r01	616.5	636	583.5	4.3	7.17	0.73	2.87	19.39	1.71	0.48	3	None	None	52.5	1.62305	1.29492	['f17p0339t0424r01', 'f17p0339t0424r02']
f17p0339t0424r01	636	669	601.5	3.42	8.7	0.69	5.29	32.97	1.71	0.51	3	None	None	67.5	1.45898	None	['f17p0339t0446r01', 'f17p0339t0446r02']
f17p0339t0446r01	669	696	None	4.41	8.53	0.76	4.12	27	1.58	0.55	None	None	None	None	None	None	['f17p0339t0464r01', 'f17p0339t0464r02']
f17p0339t0464r01	696	717	658.5	4.67	7.82	0.67	3.16	21.02	1.61	0.45	3	None	None	58.5	1.5957	1.48828	['f17p0339t0478r01', 'f17p0339t0478r02']
f17p0339t0478r01	717	751.5	682.5	3.53	7.93	0.67	4.41	34.62	1.42	0.54	3	None	None	69	1.54199	2.54004	['f17p0339t0501r01', 'f17p0339t0501r02']
f17p0339t0501r01	751.5	777	721.5	4.29	7.81	0.72	3.52	25.34	1.42	0.49	2	None	None	55.5	2.04102	2.24805	['f17p0339t0518r01', 'f17p0339t0518r02']
f17p0339t0518r01	777	802.5	751.5	3.85	8.16	0.73	4.31	25.66	1.82	0.53	2	None	None	51	2.14453	0.880859	['f17p0339t0535r01', 'f17p0339t0535r02']
f17p0339t0535r01	802.5	822	766.5	4.3	7.85	0.72	3.55	19.36	1.91	0.44	3	None	None	55.5	1.5127	None	['f17p0339t0548r01', 'f17p0339t0548r02']
f17p0339t0548r01	822	843	None	3.43	6.74	0.74	3.31	20.97	1.9	0.51	None	None	None	None	None	None	['f17p0339t0562r01', 'f17p0339t0562r02']
f17p0470t0241r01	361.5	379.5	None	5.18	8.31	0.73	3.13	18	1.71	0.48	None	None	None	None	None	None	['f17p0470t0253r01', 'f17p0470t0253r02']
f17p0470t0253r01	379.5	400.5	None	4	6.67	0.71	2.67	20.98	1.54	0.6	None	None	None	None	None	None	['f17p0470t0267r01', 'f17p0470t0267r02']
f17p0470t0267r01	400.5	421.5	373.5	3.97	6.87	0.69	2.89	21	1.55	0.45	3	None	None	48	1.81543	1.48535	['f17p0470t0281r01', 'f17p0470t0281r02']
f17p0470t0281r01	421.5	483	397.5	3.11	10.02	0.69	6.91	61.38	1.16	0.52	3	None	None	85.5	1.65039	1.65039	['f17p0470t0322r01', 'f17p0470t0322r02']
f17p0470t0322r01	483	496.5	418.5	5.18	7.18	0.71	2	13.63	1.56	0.49	3	None	None	78	1.65039	None	['f17p0470t0331r01', 'f17p0470t0331r02']
f17p0470t0496r01	744	769.5	None	4.07	10.04	0.72	5.96	25.59	2.13	0.46	None	None	None	None	None	None	['f17p0470t0513r01', 'f17p0470t0513r02']
f17p0470t0513r01	769.5	784.5	None	4.64	7.29	0.68	2.64	14.98	2.04	0.62	None	None	None	None	None	None	['f17p0470t0523r01', 'f17p0470t0523r02']
f17p0470t0523r01	784.5	804	None	4.52	8.41	0.69	3.9	19.39	1.93	0.56	None	None	None	None	None	None	['f17p0470t0536r01', 'f17p0470t0536r02']
f17p0470t0536r01	804	858	None	4.74	14.56	0.68	9.82	54.03	1.15	0.51	None	None	None	None	None	None	['f17p0470t0572r01', 'f17p0470t0572r02']
f18p0294t0249r01	373.5	417	None	3.11	11.78	0.72	8.67	43.38	1.8	0.46	None	None	None	None	None	None	['f18p0294t0278r01', 'f18p0294t0278r02']
f18p0294t0278r01	417	435	None	5.4	8.84	0.72	3.43	18.02	1.7	0.49	None	None	None	None	None	None	['f18p0294t0290r01', 'f18p0294t0290r02']
f18p0294t0290r01	435	463.5	400.5	4.31	8.64	0.7	4.32	28.64	1.52	0.5	3	None	None	63	1.87109	1.48438	['f18p0294t0309r01', 'f18p0294t0309r02']
f18p0294t0309r01	463.5	493.5	424.5	4.32	9.69	0.7	5.36	29.98	1.65	0.52	3	None	None	69	1.67773	None	['f18p0294t0329r01', 'f18p0294t0329r02']
f18p0294t0329r01	493.5	508.5	None	5.07	7.81	0.74	2.75	15.02	1.77	0.52	None	None	None	None	None	None	['f18p0294t0339r01', 'f18p0294t0339r02']
f18p0294t0339r01	508.5	526.5	None	4.07	6.06	0.75	1.99	18	1.37	0.53	None	None	None	None	None	None	['f18p0294t0351r01', 'f18p0294t0351r02']
f18p0294t0351r01	526.5	547.5	None	3.2	5.57	0.77	2.37	21	1.75	0.54	None	None	None	None	None	None	['f18p0294t0365r01', 'f18p0294t0365r02']
f18p0294t0365r01	547.5	571.5	None	3	5.7	0.75	2.7	23.98	1.65	0.49	None	None	None	None	None	None	['f18p0294t0381r01', 'f18p0294t0381r02']
f18p0294t0381r01	571.5	592.5	None	2.8	4.84	0.75	2.04	21.03	1.67	0.5	None	None	None	None	None	None	['f18p0294t0395r01', 'f18p0294t0395r02']
f18p0294t0395r01	592.5	628.5	571.5	2.42	7.19	0.69	4.77	36	1.84	0.49	2	None	None	57	1.40234	1.91406	['f18p0294t0419r01', 'f18p0294t0419r02']
f18p0294t0419r01	628.5	649.5	601.5	3.55	6.07	0.71	2.52	20.98	1.64	0.47	2	None	None	48	1.6582	1.37109	['f18p0294t0433r01', 'f18p0294t0433r02']
f18p0294t0433r01	649.5	673.5	622.5	2.88	5.29	0.7	2.41	24	1.55	0.46	3	None	None	51	1.51465	1.45605	['f18p0294t0449r01', 'f18p0294t0449r02']
f18p0294t0449r01	673.5	708	646.5	2.42	5.97	0.78	3.55	34.38	1.63	0.48	3	None	None	61.5	1.48535	1.59473	['f18p0294t0472r01', 'f18p0294t0472r02']
f18p0294t0472r01	708	736.5	682.5	2.88	5.74	0.77	2.86	28.61	1.5	0.54	2	None	None	54	1.54004	1.15527	['f18p0294t0491r01', 'f18p0294t0491r02']
f18p0294t0491r01	736.5	760.5	703.5	3.1	6.05	0.78	2.96	24.02	1.75	0.51	3	None	None	57	1.34766	1.23828	['f18p0294t0507r01', 'f18p0294t0507r02']
f18p0294t0507r01	760.5	787.5	730.5	3.08	7.38	0.78	4.29	27	1.91	0.54	3	None	None	57	1.29297	1.40234	['f18p0294t0525r01', 'f18p0294t0525r02']
f18p0294t0525r01	787.5	804	754.5	3.97	6.76	0.8	2.79	16.34	2	0.51	3	None	None	49.5	1.34766	1.29297	['f18p0294t0536r01', 'f18p0294t0536r02']
f18p0294t0536r01	804	822	775.5	3.45	6.04	0.74	2.59	18	1.87	0.57	3	None	None	46.5	1.32031	1.65039	['f18p0294t0548r01', 'f18p0294t0548r02']
f18p0294t0548r01	822	843	799.5	3.45	6.52	0.74	3.07	20.98	1.92	0.56	3	None	None	43.5	1.48535	None	['f18p0294t0562r01', 'f18p0294t0562r02']
f18p0686t0245r01	367.5	379.5	None	5.61	7.37	0.67	1.76	12.02	1.48	0.51	None	None	None	None	None	None	['f18p0686t0253r01', 'f18p0686t0253r02']
f18p0686t0253r01	379.5	399	None	3.74	5.87	0.74	2.13	19.36	1.44	0.51	None	None	None	None	None	None	['f18p0686t0266r01', 'f18p0686t0266r02']
f18p0686t0266r01	399	423	None	3	5.93	0.69	2.93	23.98	1.71	0.47	None	None	None	None	None	None	['f18p0686t0282r01', 'f18p0686t0282r02']
f18p0686t0282r01	423	453	None	2.8	6.09	0.68	3.28	30.02	1.63	0.54	None	None	None	None	None	None	['f18p0686t0302r01', 'f18p0686t0302r02']
f18p0686t0302r01	453	478.5	430.5	3.3	6.43	0.68	3.12	25.64	1.6	0.52	2	None	None	48	1.66504	1.42285	['f18p0686t0319r01', 'f18p0686t0319r02']
f18p0686t0319r01	478.5	502.5	451.5	3.32	5.73	0.66	2.41	24	1.46	0.5	3	None	None	51	1.54395	2.09277	['f18p0686t0335r01', 'f18p0686t0335r02']
f18p0686t0335r01	502.5	534	481.5	2.86	6.6	0.67	3.74	31.36	1.54	0.49	2	None	None	52.5	1.81836	1.05078	['f18p0686t0356r01', 'f18p0686t0356r02']
f18p0686t0356r01	534	555	499.5	3.24	5.75	0.68	2.52	21	1.64	0.54	3	None	None	55.5	1.43457	2.00293	['f18p0686t0370r01', 'f18p0686t0370r02']
f18p0686t0370r01	555	579	535.5	3.11	5.85	0.68	2.74	24	1.68	0.51	2	None	None	43.5	1.71875	None	['f18p0686t0386r01', 'f18p0686t0386r02']
f18p0686t0427r01	640.5	655.5	None	8.47	12.23	0.68	3.77	15	1.48	0.56	None	None	None	None	None	None	['f18p0686t0437r01', 'f18p0686t0437r02']
f18p0686t0437r01	655.5	678	None	6.83	11.02	0.74	4.19	22.39	1.35	0.53	None	None	None	None	None	None	['f18p0686t0452r01', 'f18p0686t0452r02']
f18p0686t0452r01	678	693	None	5.84	8.61	0.71	2.77	14.97	1.61	0.5	None	None	None	None	None	None	['f18p0686t0462r01', 'f18p0686t0462r02']
f18p0686t0462r01	693	717	661.5	4.3	8.48	0.73	4.18	24.03	1.78	0.49	3	None	None	55.5	1.98047	1.65234	['f18p0686t0478r01', 'f18p0686t0478r02']
f18p0686t0478r01	717	745.5	685.5	4.18	10.02	0.75	5.84	28.61	1.82	0.54	3	None	None	60	1.81641	1.42969	['f18p0686t0497r01', 'f18p0686t0497r02']
f18p0686t0497r01	745.5	771	706.5	5.39	10.78	0.74	5.39	25.36	1.69	0.54	3	None	None	64.5	1.62305	None	['f18p0686t0514r01', 'f18p0686t0514r02']
f18p0686t0514r01	771	790.5	None	5.83	10.13	0.77	4.3	19.66	1.74	0.52	None	None	None	None	None	None	['f18p0686t0527r01', 'f18p0686t0527r02']
f18p0686t0527r01	790.5	808.5	None	5.29	8.83	0.75	3.54	17.97	1.83	0.54	None	None	None	None	None	None	['f18p0686t0539r01', 'f18p0686t0539r02']
f18p0686t0539r01	808.5	825	None	4.73	7.92	0.72	3.19	16.39	2	0.62	None	None	None	None	None	None	['f18p0686t0550r01', 'f18p0686t0550r02']
f18p0686t0550r01	825	846	None	4.95	9.19	0.69	4.23	20.98	1.86	0.63	None	None	None	None	None	None	['f18p0686t0564r01', 'f18p0686t0564r02']
f19p0381t0247r01	370.5	394.5	None	4.84	11.45	0.74	6.6	23.98	2.13	0.54	None	None	None	None	None	None	['f19p0381t0263r01', 'f19p0381t0263r02']
f19p0381t0263r01	394.5	409.5	None	6.16	9.6	0.72	3.44	14.98	1.91	0.49	None	None	None	None	None	None	['f19p0381t0273r01', 'f19p0381t0273r02']
f19p0381t0273r01	409.5	429	None	4.74	8.38	0.71	3.64	19.36	1.76	0.49	None	None	None	None	None	None	['f19p0381t0286r01', 'f19p0381t0286r02']
f19p0381t0286r01	429	448.5	394.5	4.07	6.93	0.68	2.86	19.67	1.68	0.52	3	None	None	54	1.54004	None	['f19p0381t0299r01', 'f19p0381t0299r02']
f19p0381t0299r01	448.5	466.5	None	3.63	5.84	0.66	2.21	17.97	1.72	0.53	None	None	None	None	None	None	['f19p0381t0311r01', 'f19p0381t0311r02']
f19p0381t0311r01	466.5	493.5	None	3.09	6.5	0.72	3.41	27	1.67	0.54	None	None	None	None	None	None	['f19p0381t0329r01', 'f19p0381t0329r02']
f19p0381t0329r01	493.5	516	None	3.52	6.26	0.77	2.74	22.36	1.57	0.41	None	None	None	None	None	None	['f19p0381t0344r01', 'f19p0381t0344r02']
f19p0381t0344r01	516	546	None	2.59	5.45	0.67	2.86	30.02	1.49	0.53	None	None	None	None	None	None	['f19p0381t0364r01', 'f19p0381t0364r02']
f19p0381t0364r01	546	582	520.5	2.89	7.32	0.67	4.43	36	1.51	0.53	2	None	None	61.5	1.54102	1.31836	['f19p0381t0388r01', 'f19p0381t0388r02']
f19p0381t0388r01	582	607.5	544.5	3.86	7.56	0.7	3.7	25.64	1.66	0.56	3	None	None	63	1.42969	1.65234	['f19p0381t0405r01', 'f19p0381t0405r02']
f19p0381t0405r01	607.5	628.5	574.5	4.21	7.34	0.71	3.13	21.02	1.54	0.46	3	None	None	54	1.54102	None	['f19p0381t0419r01', 'f19p0381t0419r02']
f19p0381t0419r01	628.5	660	None	3.35	6.76	0.68	3.42	31.34	1.38	0.55	None	None	None	None	None	None	['f19p0381t0440r01', 'f19p0381t0440r02']
f19p0381t0440r01	660	682.5	None	3.74	6.99	0.72	3.24	22.64	1.82	0.55	None	None	None	None	None	None	['f19p0381t0455r01', 'f19p0381t0455r02']
f19p0381t0455r01	682.5	712.5	None	3.88	8.6	0.72	4.72	29.98	1.65	0.53	None	None	None	None	None	None	['f19p0381t0475r01', 'f19p0381t0475r02']
f19p0556t0251r01	376.5	412.5	None	3.63	10.67	0.7	7.05	36	1.82	0.44	None	None	None	None	None	None	['f19p0556t0275r01', 'f19p0556t0275r02']
f19p0556t0275r01	412.5	424.5	None	4.73	6.84	0.72	2.11	12.02	1.92	0.48	None	None	None	None	None	None	['f19p0556t0283r01', 'f19p0556t0283r02']
f19p0556t0283r01	424.5	451.5	None	3.31	7.43	0.72	4.13	26.98	1.82	0.61	None	None	None	None	None	None	['f19p0556t0301r01', 'f19p0556t0301r02']
f19p0556t0301r01	451.5	498	None	4.52	11.99	0.69	7.47	46.34	1.1	0.35	None	None	None	None	None	None	['f19p0556t0332r01', 'f19p0556t0332r02']
f19p0556t0332r01	498	528	None	4.18	10.27	0.69	6.09	30.02	1.84	0.54	None	None	None	None	None	None	['f19p0556t0352r01', 'f19p0556t0352r02']
f19p0556t0352r01	528	546	None	5.54	8.62	0.64	3.08	18	1.56	0.55	None	None	None	None	None	None	['f19p0556t0364r01', 'f19p0556t0364r02']
f19p0556t0364r01	546	567	None	4.73	8.17	0.63	3.43	20.98	1.56	0.54	None	None	None	None	None	None	['f19p0556t0378r01', 'f19p0556t0378r02']
f19p0556t0378r01	567	586.5	None	4.42	7.58	0.66	3.16	19.66	1.69	0.57	None	None	None	None	None	None	['f19p0556t0391r01', 'f19p0556t0391r02']
f19p0556t0391r01	586.5	615	None	4.32	10.4	0.64	6.07	28.34	1.9	0.52	None	None	None	None	None	None	['f19p0556t0410r01', 'f19p0556t0410r02']
f19p0556t0410r01	615	631.5	583.5	5.43	8.84	0.65	3.41	16.67	1.79	0.44	3	None	None	48	1.75977	None	['f19p0556t0421r01', 'f19p0556t0421r02']
f19p0556t0421r01	631.5	646.5	None	3.88	5.39	0.67	1.52	14.98	1.36	0.55	None	None	None	None	None	None	['f19p0556t0431r01', 'f19p0556t0431r02']
f19p0556t0431r01	646.5	669	622.5	2.97	4.96	0.68	1.99	22.36	1.46	0.49	3	None	None	46.5	1.76172	1.76562	['f19p0556t0446r01', 'f19p0556t0446r02']
f19p0556t0446r01	669	714	652.5	2.42	8.2	0.72	5.79	44.97	1.55	0.58	2	None	None	61.5	1.76367	None	['f19p0556t0476r01', 'f19p0556t0476r02']
f19p0556t0476r01	714	733.5	None	4.73	7.54	0.69	2.81	19.69	1.55	0.54	None	None	None	None	None	None	['f19p0556t0489r01', 'f19p0556t0489r02']
f19p0556t0489r01	733.5	760.5	703.5	4.07	8.43	0.64	4.36	27	1.6	0.51	3	None	None	57	1.5127	1.95996	['f19p0556t0507r01', 'f19p0556t0507r02']
f19p0556t0507r01	760.5	790.5	727.5	4.32	9.05	0.68	4.72	30	1.51	0.48	3	None	None	63	1.73633	None	['f19p0556t0527r01', 'f19p0556t0527r02']
f19p0556t0527r01	790.5	813	None	4.31	8.27	0.71	3.96	22.34	1.73	0.55	None	None	None	None	None	None	['f19p0556t0542r01', 'f19p0556t0542r02']
f19p0556t0542r01	813	829.5	778.5	4.52	6.87	0.68	2.35	16.64	1.66	0.69	3	None	None	51	1.70605	None	['f19p0556t0553r01', 'f19p0556t0553r02']
f19p0556t0553r01	829.5	844.5	None	4.75	7.56	0.7	2.81	15	1.91	0.56	None	None	None	None	None	None	['f19p0556t0563r01', 'f19p0556t0563r02']
f19p0861t0247r01	370.5	388.5	None	3.96	6.13	0.73	2.17	17.98	1.54	0.53	None	None	None	None	None	None	['f19p0861t0259r01', 'f19p0861t0259r02']
f19p0861t0259r01	388.5	409.5	None	3.24	5.45	0.74	2.21	20.98	1.58	0.57	None	None	None	None	None	None	['f19p0861t0273r01', 'f19p0861t0273r02']
f19p0861t0273r01	409.5	438	None	3.13	6.65	0.72	3.52	28.39	1.69	0.47	None	None	None	None	None	None	['f19p0861t0292r01', 'f19p0861t0292r02']
f19p0861t0292r01	438	468	409.5	3.11	7.22	0.71	4.11	29.98	1.71	0.49	2	None	None	58.5	1.56445	1.78125	['f19p0861t0312r01', 'f19p0861t0312r02']
f19p0861t0312r01	468	487.5	439.5	3.55	5.76	0.71	2.21	19.67	1.5	0.54	2	None	None	48	1.67285	1.29785	['f19p0861t0325r01', 'f19p0861t0325r02']
f19p0861t0325r01	487.5	508.5	460.5	3.11	5.18	0.73	2.07	20.98	1.53	0.45	3	None	None	48	1.48535	1.62598	['f19p0861t0339r01', 'f19p0861t0339r02']
f19p0861t0339r01	508.5	534	487.5	2.31	4.63	0.69	2.32	25.36	1.68	0.5	2	None	None	46.5	1.55566	1.52637	['f19p0861t0356r01', 'f19p0861t0356r02']
f19p0861t0356r01	534	577.5	517.5	2.31	7.75	0.71	5.45	43.62	1.7	0.51	2	None	None	60	1.54102	None	['f19p0861t0385r01', 'f19p0861t0385r02']
f19p0861t0385r01	577.5	595.5	None	3.97	6.89	0.7	2.92	18.03	1.91	0.48	None	None	None	None	None	None	['f19p0861t0397r01', 'f19p0861t0397r02']
f19p0861t0397r01	595.5	612	565.5	3.33	5.32	0.69	1.99	16.34	1.79	0.54	3	None	None	46.5	1.40234	None	['f19p0861t0408r01', 'f19p0861t0408r02']
f19p0861t0408r01	612	628.5	None	2.86	4.6	0.72	1.74	16.66	1.7	0.61	None	None	None	None	None	None	['f19p0861t0419r01', 'f19p0861t0419r02']
f20p0339t0244r01	366	385.5	None	3.63	6.38	0.75	2.75	19.64	1.89	0.5	None	None	None	None	None	None	['f20p0339t0257r01', 'f20p0339t0257r02']
f20p0339t0257r01	385.5	429	None	3.19	12.55	0.74	9.36	43.34	1.92	0.46	None	None	None	None	None	None	['f20p0339t0286r01', 'f20p0339t0286r02']
f20p0339t0286r01	429	453	None	5.84	10.58	0.68	4.74	24.02	1.49	0.41	None	None	None	None	None	None	['f20p0339t0302r01', 'f20p0339t0302r02']
f20p0339t0302r01	453	483	None	4.3	9.91	0.7	5.61	29.98	1.76	0.59	None	None	None	None	None	None	['f20p0339t0322r01', 'f20p0339t0322r02']
f20p0339t0322r01	483	502.5	None	5.83	10.19	0.66	4.36	19.66	1.73	0.65	None	None	None	None	None	None	['f20p0339t0335r01', 'f20p0339t0335r02']
f20p0339t0335r01	502.5	519	None	6.62	9.91	0.64	3.29	16.34	1.54	0.51	None	None	None	None	None	None	['f20p0339t0346r01', 'f20p0339t0346r02']
f20p0339t0346r01	519	544.5	None	5.07	8.53	0.7	3.46	25.67	1.29	0.52	None	None	None	None	None	None	['f20p0339t0363r01', 'f20p0339t0363r02']
f20p0339t0417r01	625.5	640.5	None	6.27	9.69	0.71	3.41	14.98	1.84	0.51	None	None	None	None	None	None	['f20p0339t0427r01', 'f20p0339t0427r02']
f20p0339t0427r01	640.5	657	None	4.95	8.29	0.72	3.34	16.33	1.92	0.52	None	None	None	None	None	None	['f20p0339t0438r01', 'f20p0339t0438r02']
f20p0339t0438r01	657	675	None	4.3	7.61	0.7	3.31	18.02	1.98	0.51	None	None	None	None	None	None	['f20p0339t0450r01', 'f20p0339t0450r02']
f20p0339t0450r01	675	694.5	646.5	3.86	7.07	0.74	3.21	19.64	1.96	0.56	3	None	None	48	1.5127	1.56738	['f20p0339t0463r01', 'f20p0339t0463r02']
f20p0339t0463r01	694.5	715.5	667.5	3.96	7.27	0.75	3.31	21.03	1.79	0.48	3	None	None	48	1.54004	1.7627	['f20p0339t0477r01', 'f20p0339t0477r02']
f20p0339t0477r01	715.5	742.5	691.5	3.52	6.84	0.73	3.31	26.98	1.6	0.47	3	None	None	51	1.65137	None	['f20p0339t0495r01', 'f20p0339t0495r02']
f20p0339t0495r01	742.5	769.5	None	3.2	6.3	0.75	3.1	27.02	1.59	0.53	None	None	None	None	None	None	['f20p0339t0513r01', 'f20p0339t0513r02']
f20p0339t0513r01	769.5	787.5	733.5	3.31	4.98	0.72	1.67	18.02	1.47	0.51	3	None	None	54	1.375	None	['f20p0339t0525r01', 'f20p0339t0525r02']
f20p0339t0525r01	787.5	820.5	None	2.54	6.35	0.7	3.81	32.97	1.72	0.49	None	None	None	None	None	None	['f20p0339t0547r01', 'f20p0339t0547r02']
f20p0339t0547r01	820.5	844.5	793.5	3.11	6.39	0.72	3.28	24	1.85	0.54	2	None	None	51	1.50098	None	['f20p0339t0563r01', 'f20p0339t0563r02']
f20p0470t0255r01	382.5	429	None	2.46	8.15	0.68	5.69	46.34	1.54	0.51	None	None	None	None	None	None	['f20p0470t0286r01', 'f20p0470t0286r02']
f20p0470t0286r01	429	453	None	4.19	8.4	0.72	4.21	24.02	1.84	0.55	None	None	None	None	None	None	['f20p0470t0302r01', 'f20p0470t0302r02']
f20p0470t0302r01	453	480	None	4.62	10.45	0.72	5.83	27	1.85	0.61	None	None	None	None	None	None	['f20p0470t0320r01', 'f20p0470t0320r02']
f20p0470t0320r01	480	496.5	None	6.38	10.45	0.7	4.07	16.64	1.89	0.54	None	None	None	None	None	None	['f20p0470t0331r01', 'f20p0470t0331r02']
f20p0470t0331r01	496.5	507	None	5.61	7.28	0.75	1.67	10.37	1.65	0.53	None	None	None	None	None	None	['f20p0470t0338r01', 'f20p0470t0338r02']
f20p0470t0338r01	507	522	None	3.85	6.28	0.82	2.43	15	1.98	0.65	None	None	None	None	None	None	['f20p0470t0348r01', 'f20p0470t0348r02']
f20p0470t0348r01	522	541.5	None	4.07	7.18	0.81	3.11	19.67	1.81	0.51	None	None	None	None	None	None	['f20p0470t0361r01', 'f20p0470t0361r02']
f20p0470t0361r01	541.5	555	None	3.66	5.1	0.75	1.45	13.34	1.54	0.54	None	None	None	None	None	None	['f20p0470t0370r01', 'f20p0470t0370r02']
f20p0470t0370r01	555	583.5	None	2.77	6.23	0.7	3.46	28.64	1.73	0.52	None	None	None	None	None	None	['f20p0470t0389r01', 'f20p0470t0389r02']
f20p0470t0389r01	583.5	616.5	None	3.24	8.05	0.69	4.82	33.03	1.69	0.51	None	None	None	None	None	None	['f20p0470t0411r01', 'f20p0470t0411r02']
f20p0470t0411r01	616.5	639	None	4.07	7.12	0.72	3.05	22.34	1.59	0.51	None	None	None	None	None	None	['f20p0470t0426r01', 'f20p0470t0426r02']
f20p0470t0426r01	639	666	610.5	3.64	7.26	0.71	3.62	26.98	1.58	0.52	3	None	None	55.5	1.7334	2.22754	['f20p0470t0444r01', 'f20p0470t0444r02']
f20p0470t0444r01	666	682.5	640.5	3.74	5.72	0.71	1.98	16.66	1.67	0.58	2	None	None	42	1.98047	1.10156	['f20p0470t0455r01', 'f20p0470t0455r02']
f20p0470t0455r01	682.5	705	658.5	3.3	6.65	0.72	3.35	22.36	1.91	0.6	3	None	None	46.5	1.54102	1.76172	['f20p0470t0470r01', 'f20p0470t0470r02']
f20p0470t0470r01	705	742.5	682.5	3.97	11.92	0.67	7.95	37.62	1.83	0.5	2	None	None	60	1.65137	None	['f20p0470t0495r01', 'f20p0470t0495r02']
f20p0470t0495r01	742.5	756	None	5.96	8.27	0.68	2.31	13.35	1.57	0.53	None	None	None	None	None	None	['f20p0470t0504r01', 'f20p0470t0504r02']
f20p0470t0504r01	756	771	721.5	4.41	6.38	0.7	1.97	15.02	1.63	0.55	3	None	None	49.5	1.5957	1.86914	['f20p0470t0514r01', 'f20p0470t0514r02']
f20p0470t0514r01	771	799.5	748.5	3.52	6.31	0.75	2.79	28.66	1.29	0.47	3	None	None	51	1.73242	1.89844	['f20p0470t0533r01', 'f20p0470t0533r02']
f20p0470t0533r01	799.5	820.5	772.5	2.98	4.87	0.71	1.89	21	1.42	0.54	2	None	None	48	1.81543	1.26465	['f20p0470t0547r01', 'f20p0470t0547r02']
f20p0470t0547r01	820.5	864	796.5	2.64	9.92	0.73	7.28	43.34	1.86	0.52	3	None	None	67.5	1.54004	None	['f20p0470t0576r01', 'f20p0470t0576r02']
f20p0688t0253r01	379.5	402	None	4.09	7.6	0.65	3.5	22.34	1.74	0.57	None	None	None	None	None	None	['f20p0688t0268r01', 'f20p0688t0268r02']
f20p0688t0268r01	402	420	None	4.3	7.12	0.7	2.83	17.98	1.7	0.56	None	None	None	None	None	None	['f20p0688t0280r01', 'f20p0688t0280r02']
f20p0688t0280r01	420	433.5	None	4	5.7	0.64	1.7	13.65	1.55	0.57	None	None	None	None	None	None	['f20p0688t0289r01', 'f20p0688t0289r02']
f20p0688t0289r01	433.5	460.5	None	3.24	6.26	0.66	3.02	27	1.47	0.57	None	None	None	None	None	None	['f20p0688t0307r01', 'f20p0688t0307r02']
f20p0688t0307r01	460.5	487.5	None	3.56	6.62	0.66	3.06	27.02	1.41	0.51	None	None	None	None	None	None	['f20p0688t0325r01', 'f20p0688t0325r02']
f20p0688t0325r01	487.5	507	None	3.37	5.32	0.66	1.96	19.34	1.48	0.54	None	None	None	None	None	None	['f20p0688t0338r01', 'f20p0688t0338r02']
f20p0688t0338r01	507	543	None	2.86	8.62	0.64	5.77	36	1.81	0.47	None	None	None	None	None	None	['f20p0688t0362r01', 'f20p0688t0362r02']
f20p0688t0362r01	543	565.5	None	4.08	7.44	0.66	3.35	22.64	1.66	0.55	None	None	None	None	None	None	['f20p0688t0377r01', 'f20p0688t0377r02']
f20p0688t0377r01	565.5	583.5	None	4.11	6.66	0.7	2.55	18	1.58	0.52	None	None	None	None	None	None	['f20p0688t0389r01', 'f20p0688t0389r02']
f20p0688t0389r01	583.5	606	None	3.44	6.2	0.71	2.76	22.36	1.69	0.54	None	None	None	None	None	None	['f20p0688t0404r01', 'f20p0688t0404r02']
f20p0688t0404r01	606	628.5	None	3.33	6.24	0.73	2.91	22.67	1.8	0.55	None	None	None	None	None	None	['f20p0688t0419r01', 'f20p0688t0419r02']
f20p0688t0419r01	628.5	649.5	None	3.44	6.57	0.76	3.13	20.98	1.86	0.47	None	None	None	None	None	None	['f20p0688t0433r01', 'f20p0688t0433r02']
f20p0688t0433r01	649.5	685.5	None	3.11	10.25	0.71	7.14	35.97	2	0.48	None	None	None	None	None	None	['f20p0688t0457r01', 'f20p0688t0457r02']
f20p0688t0457r01	685.5	720	None	4.97	12.65	0.67	7.68	34.38	1.63	0.63	None	None	None	None	None	None	['f20p0688t0480r01', 'f20p0688t0480r02']
f20p0688t0480r01	720	735	None	8.03	12.24	0.7	4.21	15.02	1.76	0.5	None	None	None	None	None	None	['f20p0688t0490r01', 'f20p0688t0490r02']
f20p0688t0490r01	735	748.5	None	6.18	8.38	0.66	2.21	13.65	1.5	0.55	None	None	None	None	None	None	['f20p0688t0499r01', 'f20p0688t0499r02']
f20p0688t0499r01	748.5	769.5	None	4.63	7.82	0.64	3.19	20.98	1.52	0.51	None	None	None	None	None	None	['f20p0688t0513r01', 'f20p0688t0513r02']
f20p0688t0513r01	769.5	789	None	3.97	6.3	0.67	2.33	19.33	1.44	0.58	None	None	None	None	None	None	['f20p0688t0526r01', 'f20p0688t0526r02']
f20p0688t0526r01	789	810	None	3.64	5.88	0.68	2.24	21.02	1.45	0.57	None	None	None	None	None	None	['f20p0688t0540r01', 'f20p0688t0540r02']
f20p0862t0242r01	363	379.5	None	3.96	5.72	0.68	1.76	16.66	1.44	0.46	None	None	None	None	None	None	['f20p0862t0253r01', 'f20p0862t0253r02']
f20p0862t0253r01	379.5	415.5	None	2.64	6.05	0.66	3.41	36.03	1.4	0.56	None	None	None	None	None	None	['f20p0862t0277r01', 'f20p0862t0277r02']
f20p0862t0277r01	415.5	445.5	None	3.41	8.27	0.66	4.87	29.98	1.84	0.53	None	None	None	None	None	None	['f20p0862t0297r01', 'f20p0862t0297r02']
f20p0862t0297r01	445.5	463.5	None	4.41	7.28	0.65	2.87	17.98	1.76	0.57	None	None	None	None	None	None	['f20p0862t0309r01', 'f20p0862t0309r02']
f20p0862t0309r01	463.5	492	None	4.18	8.76	0.65	4.58	28.34	1.57	0.49	None	None	None	None	None	None	['f20p0862t0328r01', 'f20p0862t0328r02']
f20p0862t0328r01	492	510	None	4.32	6.74	0.65	2.42	18	1.53	0.48	None	None	None	None	None	None	['f20p0862t0340r01', 'f20p0862t0340r02']
f20p0862t0340r01	510	537	None	3.22	6.12	0.65	2.91	27	1.39	0.59	None	None	None	None	None	None	['f20p0862t0358r01', 'f20p0862t0358r02']
f20p0862t0358r01	537	553.5	None	3.64	5.29	0.67	1.65	16.66	1.46	0.5	None	None	None	None	None	None	['f20p0862t0369r01', 'f20p0862t0369r02']
f20p0862t0369r01	553.5	582	None	2.64	5.07	0.66	2.42	28.34	1.42	0.48	None	None	None	None	None	None	['f20p0862t0388r01', 'f20p0862t0388r02']
f20p0862t0388r01	582	615	None	2.42	5.7	0.69	3.28	33	1.6	0.56	None	None	None	None	None	None	['f20p0862t0410r01', 'f20p0862t0410r02']
f20p0862t0410r01	615	643.5	None	3.22	7.53	0.69	4.31	28.66	1.76	0.54	None	None	None	None	None	None	['f20p0862t0429r01', 'f20p0862t0429r02']
f20p0862t0429r01	643.5	666	None	4.09	7.61	0.69	3.52	22.34	1.74	0.51	None	None	None	None	None	None	['f20p0862t0444r01', 'f20p0862t0444r02']
f20p0862t0444r01	666	699	None	3.86	9.25	0.69	5.39	33	1.61	0.51	None	None	None	None	None	None	['f20p0862t0466r01', 'f20p0862t0466r02']
f20p0862t0466r01	699	723	None	4.73	8.93	0.69	4.19	24.03	1.67	0.47	None	None	None	None	None	None	['f20p0862t0482r01', 'f20p0862t0482r02']
f20p0862t0482r01	723	763.5	None	4.19	13.42	0.7	9.23	40.62	1.68	0.46	None	None	None	None	None	None	['f20p0862t0509r01', 'f20p0862t0509r02']
f20p0862t0509r01	763.5	777	None	6.16	9.17	0.72	3.01	13.34	1.81	0.66	None	None	None	None	None	None	['f20p0862t0518r01', 'f20p0862t0518r02']
f20p0862t0518r01	777	790.5	None	6.06	8.91	0.7	2.85	13.68	1.79	0.53	None	None	None	None	None	None	['f20p0862t0527r01', 'f20p0862t0527r02']
f20p0862t0527r01	790.5	810	None	4.73	8.38	0.72	3.65	19.33	1.74	0.43	None	None	None	None	None	None	['f20p0862t0540r01', 'f20p0862t0540r02']
f20p0862t0540r01	810	829.5	None	3.63	6.43	0.76	2.79	19.64	1.67	0.5	None	None	None	None	None	None	['f20p0862t0553r01', 'f20p0862t0553r02']
f20p0862t0553r01	829.5	873	None	3.24	11.04	0.76	7.8	43.34	1.66	0.43	None	None	None	None	None	None	['f20p0862t0582r01', 'f20p0862t0582r02']
f21p0037t0249r01	373.5	399	None	3.3	6.28	0.69	2.98	25.34	1.5	0.52	None	None	None	None	None	None	['f21p0037t0266r01', 'f21p0037t0266r02']
f21p0037t0266r01	399	429	None	3.26	6.39	0.68	3.13	30	1.38	0.42	None	None	None	None	None	None	['f21p0037t0286r01', 'f21p0037t0286r02']
f21p0037t0286r01	429	468	None	2.7	5.29	0.73	2.59	39	1.04	0.52	None	None	None	None	None	None	['f21p0037t0312r01', 'f21p0037t0312r02']
f21p0037t0347r01	520.5	546	None	4.62	9.62	0.72	5	25.34	1.68	0.46	None	None	None	None	None	None	['f21p0037t0364r01', 'f21p0037t0364r02']
f21p0037t0364r01	546	559.5	None	4.43	6.06	0.73	1.62	13.63	1.52	0.53	None	None	None	None	None	None	['f21p0037t0373r01', 'f21p0037t0373r02']
f21p0037t0373r01	559.5	588	None	3.19	7.41	0.67	4.22	28.34	1.71	0.52	None	None	None	None	None	None	['f21p0037t0392r01', 'f21p0037t0392r02']
f21p0037t0392r01	588	612	None	3.86	8.49	0.72	4.62	24	2.07	0.53	None	None	None	None	None	None	['f21p0037t0408r01', 'f21p0037t0408r02']
f21p0037t0408r01	612	640.5	None	4.52	10.02	0.68	5.5	28.66	1.7	0.68	None	None	None	None	None	None	['f21p0037t0427r01', 'f21p0037t0427r02']
f21p0037t0427r01	640.5	660	None	6.82	10.7	0.75	3.87	19.36	1.39	0.52	None	None	None	None	None	None	['f21p0037t0440r01', 'f21p0037t0440r02']
f21p0037t0440r01	660	676.5	None	5.61	8.05	0.77	2.44	16.64	1.4	0.49	None	None	None	None	None	None	['f21p0037t0451r01', 'f21p0037t0451r02']
f21p0037t0451r01	676.5	690	None	3.97	5.52	0.78	1.55	13.35	1.58	0.54	None	None	None	None	None	None	['f21p0037t0460r01', 'f21p0037t0460r02']
f21p0037t0460r01	690	711	None	2.97	5.55	0.77	2.59	21	1.76	0.46	None	None	None	None	None	None	['f21p0037t0474r01', 'f21p0037t0474r02']
f21p0037t0474r01	711	736.5	None	2.57	5.52	0.78	2.96	25.67	1.8	0.52	None	None	None	None	None	None	['f21p0037t0491r01', 'f21p0037t0491r02']
f21p0037t0491r01	736.5	771	None	2.86	8.29	0.76	5.43	34.34	1.89	0.55	None	None	None	None	None	None	['f21p0037t0514r01', 'f21p0037t0514r02']
f21p0037t0514r01	771	796.5	None	4.53	9.82	0.76	5.29	25.67	1.89	0.55	None	None	None	None	None	None	['f21p0037t0531r01', 'f21p0037t0531r02']
f21p0037t0531r01	796.5	810	None	5.41	8.49	0.75	3.09	13.34	2.02	0.55	None	None	None	None	None	None	['f21p0037t0540r01', 'f21p0037t0540r02']
f21p0037t0540r01	810	850.5	None	4.63	14.42	0.71	9.79	40.62	1.72	0.44	None	None	None	None	None	None	['f21p0037t0567r01', 'f21p0037t0567r02']
f21p0866t0249r01	373.5	394.5	None	4.11	6.64	0.68	2.53	21.02	1.43	0.48	None	None	None	None	None	None	['f21p0866t0263r01', 'f21p0866t0263r02']
f21p0866t0263r01	394.5	426	None	3.2	6.17	0.67	2.97	31.33	1.33	0.52	None	None	None	None	None	None	['f21p0866t0284r01', 'f21p0866t0284r02']
f21p0866t0284r01	426	468	None	3.19	7.1	0.71	3.91	42	1.19	0.48	None	None	None	None	None	None	['f21p0866t0312r01', 'f21p0866t0312r02']
f21p0866t0401r01	601.5	616.5	None	5.61	9.25	0.73	3.64	15	2.04	0.48	None	None	None	None	None	None	['f21p0866t0411r01', 'f21p0866t0411r02']
f21p0866t0411r01	616.5	634.5	None	4.4	7.64	0.73	3.24	18	1.97	0.56	None	None	None	None	None	None	['f21p0866t0423r01', 'f21p0866t0423r02']
f21p0866t0423r01	634.5	649.5	None	4.31	6.7	0.71	2.38	15	1.88	0.49	None	None	None	None	None	None	['f21p0866t0433r01', 'f21p0866t0433r02']
f21p0866t0433r01	649.5	667.5	None	3.26	5.39	0.68	2.14	18	1.79	0.53	None	None	None	None	None	None	['f21p0866t0445r01', 'f21p0866t0445r02']
f21p0866t0445r01	667.5	715.5	None	2.86	10.69	0.67	7.83	48	1.63	0.55	None	None	None	None	None	None	['f21p0866t0477r01', 'f21p0866t0477r02']
f21p0866t0477r01	715.5	738	None	5.83	9.91	0.65	4.08	22.33	1.52	0.53	None	None	None	None	None	None	['f21p0866t0492r01', 'f21p0866t0492r02']
f21p0866t0492r01	738	762	None	5.29	9.14	0.66	3.86	24	1.41	0.54	None	None	None	None	None	None	['f21p0866t0508r01', 'f21p0866t0508r02']
f21p0866t0508r01	762	790.5	None	4.95	9.14	0.69	4.19	28.69	1.34	0.49	None	None	None	None	None	None	['f21p0866t0527r01', 'f21p0866t0527r02']
f21p0866t0527r01	790.5	805.5	None	4.52	6.98	0.73	2.45	14.98	1.76	0.54	None	None	None	None	None	None	['f21p0866t0537r01', 'f21p0866t0537r02']
f21p0866t0537r01	805.5	828	None	3.75	7.07	0.77	3.32	22.34	1.76	0.53	None	None	None	None	None	None	['f21p0866t0552r01', 'f21p0866t0552r02']
f21p0866t0552r01	828	846	None	3.75	6.19	0.78	2.44	17.97	1.69	0.55	None	None	None	None	None	None	['f21p0866t0564r01', 'f21p0866t0564r02']
f22p0036t0240r01	360	387	None	2.42	5.96	0.75	3.53	26.98	1.93	0.57	None	None	None	None	None	None	['f22p0036t0258r01', 'f22p0036t0258r02']
f22p0036t0258r01	387	408	None	3.42	6.5	0.75	3.08	21.02	1.92	0.51	None	None	None	None	None	None	['f22p0036t0272r01', 'f22p0036t0272r02']
f22p0036t0272r01	408	432	None	3.3	6.52	0.74	3.21	24	1.78	0.53	None	None	None	None	None	None	['f22p0036t0288r01', 'f22p0036t0288r02']
f22p0036t0288r01	432	454.5	None	3.43	6.29	0.72	2.87	22.67	1.72	0.49	None	None	None	None	None	None	['f22p0036t0303r01', 'f22p0036t0303r02']
f22p0036t0303r01	454.5	487.5	None	3.09	8.28	0.7	5.2	33	1.81	0.66	None	None	None	None	None	None	['f22p0036t0325r01', 'f22p0036t0325r02']
f22p0036t0325r01	487.5	510	None	5.5	10.04	0.72	4.54	22.31	1.65	0.49	None	None	None	None	None	None	['f22p0036t0340r01', 'f22p0036t0340r02']
f22p0036t0340r01	510	534	None	4.97	9.3	0.69	4.34	24.03	1.6	0.49	None	None	None	None	None	None	['f22p0036t0356r01', 'f22p0036t0356r02']
f22p0036t0356r01	534	559.5	None	4.54	7.42	0.68	2.88	25.64	1.26	0.51	None	None	None	None	None	None	['f22p0036t0373r01', 'f22p0036t0373r02']
f22p0036t0373r01	559.5	583.5	None	3.77	6.66	0.72	2.89	24.02	1.52	0.56	None	None	None	None	None	None	['f22p0036t0389r01', 'f22p0036t0389r02']
f22p0036t0389r01	583.5	603	None	3.75	6.21	0.74	2.46	19.31	1.65	0.52	None	None	None	None	None	None	['f22p0036t0402r01', 'f22p0036t0402r02']
f22p0036t0402r01	603	633	None	3.22	7.59	0.7	4.37	30	1.77	0.45	None	None	None	None	None	None	['f22p0036t0422r01', 'f22p0036t0422r02']
f22p0036t0422r01	633	655.5	None	3.41	6.05	0.7	2.64	22.69	1.7	0.56	None	None	None	None	None	None	['f22p0036t0437r01', 'f22p0036t0437r02']
f22p0036t0437r01	655.5	685.5	None	3.41	8.84	0.68	5.43	29.98	1.89	0.49	None	None	None	None	None	None	['f22p0036t0457r01', 'f22p0036t0457r02']
f22p0036t0457r01	685.5	712.5	None	4.31	9.5	0.73	5.19	27	1.77	0.52	None	None	None	None	None	None	['f22p0036t0475r01', 'f22p0036t0475r02']
f22p0036t0475r01	712.5	733.5	None	4.97	8.2	0.72	3.23	21.02	1.62	0.49	None	None	None	None	None	None	['f22p0036t0489r01', 'f22p0036t0489r02']
f22p0036t0489r01	733.5	765	None	4	9.58	0.69	5.58	31.31	1.62	0.49	None	None	None	None	None	None	['f22p0036t0510r01', 'f22p0036t0510r02']
f22p0036t0510r01	765	787.5	None	4.73	8.48	0.7	3.75	22.7	1.62	0.54	None	None	None	None	None	None	['f22p0036t0525r01', 'f22p0036t0525r02']
f22p0036t0525r01	787.5	802.5	None	4.62	6.95	0.75	2.33	15	1.62	0.46	None	None	None	None	None	None	['f22p0036t0535r01', 'f22p0036t0535r02']
f22p0210t0251r01	376.5	396	None	4.21	7.05	0.69	2.83	19.31	1.7	0.56	None	None	None	None	None	None	['f22p0210t0264r01', 'f22p0210t0264r02']
f22p0210t0264r01	396	421.5	None	3.97	7.63	0.72	3.66	25.67	1.57	0.48	None	None	None	None	None	None	['f22p0210t0281r01', 'f22p0210t0281r02']
f22p0210t0281r01	421.5	439.5	None	3.66	5.79	0.76	2.13	18.02	1.61	0.54	None	None	None	None	None	None	['f22p0210t0293r01', 'f22p0210t0293r02']
f22p0210t0293r01	439.5	465	None	3.11	6.06	0.71	2.95	25.33	1.61	0.53	None	None	None	None	None	None	['f22p0210t0310r01', 'f22p0210t0310r02']
f22p0210t0310r01	465	495	None	3.19	6.93	0.7	3.74	30	1.57	0.54	None	None	None	None	None	None	['f22p0210t0330r01', 'f22p0210t0330r02']
f22p0210t0330r01	495	514.5	None	3.74	6.16	0.68	2.42	19.67	1.68	0.48	None	None	None	None	None	None	['f22p0210t0343r01', 'f22p0210t0343r02']
f22p0210t0343r01	514.5	538.5	None	2.97	5.74	0.67	2.77	24	1.76	0.56	None	None	None	None	None	None	['f22p0210t0359r01', 'f22p0210t0359r02']
f22p0210t0359r01	538.5	564	None	3.2	6.3	0.76	3.11	25.31	1.65	0.46	None	None	None	None	None	None	['f22p0210t0376r01', 'f22p0210t0376r02']
f22p0210t0376r01	564	595.5	None	2.88	7.19	0.73	4.31	31.72	1.66	0.52	None	None	None	None	None	None	['f22p0210t0397r01', 'f22p0210t0397r02']
f22p0210t0397r01	595.5	618	None	3.77	6.73	0.72	2.96	22.28	1.62	0.51	None	None	None	None	None	None	['f22p0210t0412r01', 'f22p0210t0412r02']
f22p0210t0412r01	618	642	None	3.43	5.84	0.68	2.41	24.03	1.36	0.47	None	None	None	None	None	None	['f22p0210t0428r01', 'f22p0210t0428r02']
f22p0210t0428r01	642	670.5	None	2.75	6.41	0.7	3.66	28.64	1.8	0.5	None	None	None	None	None	None	['f22p0210t0447r01', 'f22p0210t0447r02']
f22p0210t0447r01	670.5	697.5	None	3.22	7.62	0.72	4.4	27.02	1.91	0.43	None	None	None	None	None	None	['f22p0210t0465r01', 'f22p0210t0465r02']
f22p0210t0465r01	697.5	723	None	3.31	7.67	0.7	4.36	25.34	1.93	0.56	None	None	None	None	None	None	['f22p0210t0482r01', 'f22p0210t0482r02']
f22p0210t0482r01	723	744	None	4.32	7.64	0.7	3.32	21.02	1.81	0.46	None	None	None	None	None	None	['f22p0210t0496r01', 'f22p0210t0496r02']
f22p0210t0496r01	744	765	None	3.54	6.55	0.69	3.01	20.95	1.75	0.54	None	None	None	None	None	None	['f22p0210t0510r01', 'f22p0210t0510r02']
f22p0210t0510r01	765	778.5	None	3.55	4.91	0.74	1.36	13.68	1.49	0.44	None	None	None	None	None	None	['f22p0210t0519r01', 'f22p0210t0519r02']
f22p0210t0519r01	778.5	814.5	None	2.14	5.77	0.7	3.64	36	1.71	0.52	None	None	None	None	None	None	['f22p0210t0543r01', 'f22p0210t0543r02']
f22p0210t0543r01	814.5	838.5	None	3	6.08	0.65	3.08	24	1.87	0.45	None	None	None	None	None	None	['f22p0210t0559r01', 'f22p0210t0559r02']
f22p0210t0559r01	838.5	862.5	None	2.75	4.76	0.68	2	24	1.5	0.49	None	None	None	None	None	None	['f22p0210t0575r01', 'f22p0210t0575r02']
f22p0602t0241r01	361.5	387	None	2.98	6.68	0.76	3.7	25.31	1.87	0.48	None	None	None	None	None	None	['f22p0602t0258r01', 'f22p0602t0258r02']
f22p0602t0258r01	387	424.5	None	3.24	10.16	0.73	6.92	37.69	1.84	0.55	None	None	None	None	None	None	['f22p0602t0283r01', 'f22p0602t0283r02']
f22p0602t0283r01	424.5	444	None	5.64	9.7	0.69	4.06	19.33	1.79	0.5	None	None	None	None	None	None	['f22p0602t0296r01', 'f22p0602t0296r02']
f22p0602t0340r01	510	531	None	7.81	13.78	0.69	5.97	21.03	1.66	0.49	None	None	None	None	None	None	['f22p0602t0354r01', 'f22p0602t0354r02']
f22p0602t0354r01	531	546	None	6.73	9.5	0.67	2.77	15	1.44	0.53	None	None	None	None	None	None	['f22p0602t0364r01', 'f22p0602t0364r02']
f22p0602t0364r01	546	570	None	5.08	9.08	0.67	4	23.97	1.47	0.49	None	None	None	None	None	None	['f22p0602t0380r01', 'f22p0602t0380r02']
f22p0602t0380r01	570	594	None	4.43	7.5	0.7	3.07	24.02	1.33	0.52	None	None	None	None	None	None	['f22p0602t0396r01', 'f22p0602t0396r02']
f22p0602t0396r01	594	619.5	None	3.86	6.64	0.68	2.77	25.67	1.39	0.48	None	None	None	None	None	None	['f22p0602t0413r01', 'f22p0602t0413r02']
f22p0602t0413r01	619.5	646.5	None	3.2	5.44	0.7	2.24	26.98	1.17	0.44	None	None	None	None	None	None	['f22p0602t0431r01', 'f22p0602t0431r02']
f22p0602t0431r01	646.5	679.5	None	2.42	5.19	0.7	2.77	33	1.48	0.47	None	None	None	None	None	None	['f22p0602t0453r01', 'f22p0602t0453r02']
f22p0602t0453r01	679.5	699	None	2.42	4.55	0.75	2.12	19.34	1.95	0.51	None	None	None	None	None	None	['f22p0602t0466r01', 'f22p0602t0466r02']
f22p0602t0466r01	699	721.5	None	2.32	4.09	0.77	1.76	22.69	1.54	0.51	None	None	None	None	None	None	['f22p0602t0481r01', 'f22p0602t0481r02']
f22p0602t0481r01	721.5	763.5	None	2.09	6.61	0.74	4.52	41.97	1.74	0.53	None	None	None	None	None	None	['f22p0602t0509r01', 'f22p0602t0509r02']
f22p0602t0509r01	763.5	784.5	None	3.52	6.44	0.67	2.92	20.98	1.75	0.53	None	None	None	None	None	None	['f22p0602t0523r01', 'f22p0602t0523r02']
f22p0602t0523r01	784.5	810	None	3.42	7.86	0.68	4.44	25.34	2.02	0.52	None	None	None	None	None	None	['f22p0602t0540r01', 'f22p0602t0540r02']
f22p0602t0540r01	810	829.5	None	4.09	7.17	0.7	3.07	19.67	1.8	0.55	None	None	None	None	None	None	['f22p0602t0553r01', 'f22p0602t0553r02']
f22p0602t0553r01	829.5	852	None	3.96	6.88	0.69	2.92	22.31	1.51	0.55	None	None	None	None	None	None	['f22p0602t0568r01', 'f22p0602t0568r02']
f23p0472t0247r01	370.5	385.5	None	5.96	8.95	0.68	2.99	14.98	1.72	0.49	None	None	None	None	None	None	['f23p0472t0257r01', 'f23p0472t0257r02']
f23p0472t0257r01	385.5	406.5	None	4.41	8.05	0.73	3.63	21.02	1.74	0.57	None	None	None	None	None	None	['f23p0472t0271r01', 'f23p0472t0271r02']
f23p0472t0271r01	406.5	427.5	None	4.62	8.25	0.72	3.63	21	1.76	0.49	None	None	None	None	None	None	['f23p0472t0285r01', 'f23p0472t0285r02']
f23p0472t0398r01	597	621	None	9.13	12.77	0.63	3.64	24.02	0.86	0.34	None	None	None	None	None	None	['f23p0472t0414r01', 'f23p0472t0414r02']
f23p0472t0414r01	621	643.5	None	4.41	7.52	0.71	3.12	22.67	1.45	0.5	None	None	None	None	None	None	['f23p0472t0429r01', 'f23p0472t0429r02']
f23p0472t0429r01	643.5	669	None	3.77	7.72	0.76	3.96	25.33	1.72	0.5	None	None	None	None	None	None	['f23p0472t0446r01', 'f23p0472t0446r02']
f23p0472t0446r01	669	691.5	None	3.86	7.04	0.77	3.18	22.66	1.64	0.48	None	None	None	None	None	None	['f23p0472t0461r01', 'f23p0472t0461r02']
f23p0472t0461r01	691.5	717	None	3.41	7.62	0.75	4.21	25.34	1.98	0.57	None	None	None	None	None	None	['f23p0472t0478r01', 'f23p0472t0478r02']
f23p0472t0478r01	717	733.5	None	4.31	7.08	0.71	2.77	16.67	1.77	0.62	None	None	None	None	None	None	['f23p0472t0489r01', 'f23p0472t0489r02']
f23p0472t0489r01	733.5	750	None	4.42	7.07	0.72	2.64	16.31	1.81	0.41	None	None	None	None	None	None	['f23p0472t0500r01', 'f23p0472t0500r02']
f24p0080t0283r01	424.5	442.5	None	7.04	11.45	0.71	4.41	18.02	1.79	0.52	None	None	None	None	None	None	['f24p0080t0295r01', 'f24p0080t0295r02']
f24p0080t0295r01	442.5	451.5	None	5.95	7.49	0.73	1.55	8.97	1.72	0.51	None	None	None	None	None	None	['f24p0080t0301r01', 'f24p0080t0301r02']
f24p0080t0301r01	451.5	474	None	3.86	7.5	0.73	3.64	22.31	1.81	0.52	None	None	None	None	None	None	['f24p0080t0316r01', 'f24p0080t0316r02']
f24p0080t0316r01	474	492	None	3.86	7.17	0.73	3.31	18.02	2.04	0.49	None	None	None	None	None	None	['f24p0080t0328r01', 'f24p0080t0328r02']
f24p0080t0328r01	492	517.5	None	3.54	7.51	0.72	3.97	25.66	1.77	0.53	None	None	None	None	None	None	['f24p0080t0345r01', 'f24p0080t0345r02']
f24p0080t0345r01	517.5	541.5	None	3.97	8.47	0.73	4.5	24.05	1.91	0.51	None	None	None	None	None	None	['f24p0080t0361r01', 'f24p0080t0361r02']
f24p0080t0361r01	541.5	568.5	None	4.29	9.7	0.71	5.41	26.97	1.84	0.44	None	None	None	None	None	None	['f24p0080t0379r01', 'f24p0080t0379r02']
f24p0080t0379r01	568.5	591	None	4.3	7.82	0.73	3.52	22.3	1.7	0.48	None	None	None	None	None	None	['f24p0080t0394r01', 'f24p0080t0394r02']
f24p0080t0394r01	591	622.5	None	3.75	9.59	0.72	5.83	31.7	1.83	0.47	None	None	None	None	None	None	['f24p0080t0415r01', 'f24p0080t0415r02']
f24p0080t0415r01	622.5	645	None	4.51	8.7	0.71	4.18	22.31	1.75	0.56	None	None	None	None	None	None	['f24p0080t0430r01', 'f24p0080t0430r02']
f24p0080t0430r01	645	660	None	4.84	7.5	0.74	2.65	15.02	1.74	0.53	None	None	None	None	None	None	['f24p0080t0440r01', 'f24p0080t0440r02']
f24p0080t0440r01	660	682.5	None	3.97	7.51	0.73	3.54	22.67	1.77	0.5	None	None	None	None	None	None	['f24p0080t0455r01', 'f24p0080t0455r02']
f24p0080t0455r01	682.5	705	None	3.77	6.61	0.75	2.84	22.33	1.54	0.57	None	None	None	None	None	None	['f24p0080t0470r01', 'f24p0080t0470r02']
f24p0080t0470r01	705	721.5	None	3.74	5.3	0.73	1.56	16.7	1.49	0.48	None	None	None	None	None	None	['f24p0080t0481r01', 'f24p0080t0481r02']
f24p0080t0481r01	721.5	747	None	2.55	4.92	0.73	2.37	25.3	1.62	0.54	None	None	None	None	None	None	['f24p0080t0498r01', 'f24p0080t0498r02']
f24p0080t0498r01	747	778.5	None	2.68	6.43	0.67	3.75	31.69	1.83	0.54	None	None	None	None	None	None	['f24p0080t0519r01', 'f24p0080t0519r02']
f24p0080t0519r01	778.5	801	None	3.44	7.16	0.7	3.72	22.31	1.97	0.55	None	None	None	None	None	None	['f24p0080t0534r01', 'f24p0080t0534r02']
f24p0080t0534r01	801	823.5	None	3.97	6.93	0.7	2.96	22.69	1.59	0.6	None	None	None	None	None	None	['f24p0080t0549r01', 'f24p0080t0549r02']
f24p0080t0549r01	823.5	841.5	None	4.18	6.95	0.73	2.77	17.98	1.71	0.49	None	None	None	None	None	None	['f24p0080t0561r01', 'f24p0080t0561r02']
f24p0211t0247r01	370.5	388.5	None	5.61	9.46	0.72	3.85	17.98	1.83	0.52	None	None	None	None	None	None	['f24p0211t0259r01', 'f24p0211t0259r02']
f24p0211t0259r01	388.5	406.5	None	4.95	8.8	0.73	3.85	18.02	1.93	0.45	None	None	None	None	None	None	['f24p0211t0271r01', 'f24p0211t0271r02']
f24p0211t0271r01	406.5	435	None	3.96	8.48	0.75	4.52	28.31	1.66	0.53	None	None	None	None	None	None	['f24p0211t0290r01', 'f24p0211t0290r02']
f24p0211t0290r01	435	450	None	4.52	6.28	0.75	1.76	15	1.54	0.51	None	None	None	None	None	None	['f24p0211t0300r01', 'f24p0211t0300r02']
f24p0211t0300r01	450	475.5	None	3.2	6.71	0.76	3.52	25.69	1.71	0.51	None	None	None	None	None	None	['f24p0211t0317r01', 'f24p0211t0317r02']
f24p0211t0317r01	475.5	504	None	3.41	7.62	0.73	4.21	28.3	1.69	0.56	None	None	None	None	None	None	['f24p0211t0336r01', 'f24p0211t0336r02']
f24p0211t0336r01	504	523.5	None	4.3	7.93	0.68	3.62	19.7	1.91	0.56	None	None	None	None	None	None	['f24p0211t0349r01', 'f24p0211t0349r02']
f24p0211t0349r01	523.5	544.5	None	4.41	8.61	0.68	4.2	21	1.96	0.54	None	None	None	None	None	None	['f24p0211t0363r01', 'f24p0211t0363r02']
f24p0211t0363r01	544.5	567	None	4.63	8.51	0.72	3.88	22.3	1.66	0.52	None	None	None	None	None	None	['f24p0211t0378r01', 'f24p0211t0378r02']
f24p0211t0378r01	567	582	None	4.41	6.63	0.71	2.22	15	1.65	0.53	None	None	None	None	None	None	['f24p0211t0388r01', 'f24p0211t0388r02']
f24p0211t0388r01	582	598.5	None	3.54	5.06	0.7	1.53	16.67	1.55	0.5	None	None	None	None	None	None	['f24p0211t0399r01', 'f24p0211t0399r02']
f24p0211t0399r01	598.5	631.5	None	2.53	6.65	0.72	4.12	33.03	1.76	0.53	None	None	None	None	None	None	['f24p0211t0421r01', 'f24p0211t0421r02']
f24p0211t0421r01	631.5	672	None	3.52	13.33	0.69	9.8	40.31	2.04	0.43	None	None	None	None	None	None	['f24p0211t0448r01', 'f24p0211t0448r02']
f24p0211t0483r01	724.5	739.5	None	7.7	11.66	0.72	3.96	15.02	1.7	0.62	None	None	None	None	None	None	['f24p0211t0493r01', 'f24p0211t0493r02']
f24p0211t0493r01	739.5	753	None	7.26	10.9	0.74	3.63	13.3	1.91	0.53	None	None	None	None	None	None	['f24p0211t0502r01', 'f24p0211t0502r02']
f24p0211t0502r01	753	766.5	None	5.72	8.48	0.75	2.75	13.66	1.77	0.51	None	None	None	None	None	None	['f24p0211t0511r01', 'f24p0211t0511r02']
f24p0211t0511r01	766.5	784.5	None	4.29	7.39	0.74	3.1	18	1.8	0.48	None	None	None	None	None	None	['f24p0211t0523r01', 'f24p0211t0523r02']
f24p0211t0523r01	784.5	802.5	None	3.53	5.54	0.73	2.01	18.05	1.66	0.52	None	None	None	None	None	None	['f24p0211t0535r01', 'f24p0211t0535r02']
f24p0211t0535r01	802.5	835.5	None	2.88	6.84	0.73	3.96	32.97	1.53	0.55	None	None	None	None	None	None	['f24p0211t0557r01', 'f24p0211t0557r02']
f24p0211t0557r01	835.5	847.5	None	3.75	5.29	0.73	1.53	11.98	1.74	0.52	None	None	None	None	None	None	['f24p0211t0565r01', 'f24p0211t0565r02']
f24p0516t0245r01	367.5	385.5	None	3.75	5.4	0.71	1.65	18	1.35	0.49	None	None	None	None	None	None	['f24p0516t0257r01', 'f24p0516t0257r02']
f24p0516t0257r01	385.5	408	None	2.64	4.56	0.72	1.92	22.33	1.45	0.53	None	None	None	None	None	None	['f24p0516t0272r01', 'f24p0516t0272r02']
f24p0516t0272r01	408	427.5	None	2.42	4.2	0.71	1.78	19.69	1.81	0.5	None	None	None	None	None	None	['f24p0516t0285r01', 'f24p0516t0285r02']
f24p0516t0285r01	427.5	459	None	2.1	6.18	0.71	4.08	31.31	2.12	0.48	None	None	None	None	None	None	['f24p0516t0306r01', 'f24p0516t0306r02']
f24p0516t0306r01	459	481.5	None	2.97	5.96	0.75	2.98	22.69	1.9	0.48	None	None	None	None	None	None	['f24p0516t0321r01', 'f24p0516t0321r02']
f24p0516t0321r01	481.5	520.5	None	2.87	9.7	0.72	6.84	38.97	1.81	0.56	None	None	None	None	None	None	['f24p0516t0347r01', 'f24p0516t0347r02']
f24p0516t0347r01	520.5	534	None	5.39	8.37	0.7	2.98	13.35	1.97	0.51	None	None	None	None	None	None	['f24p0516t0356r01', 'f24p0516t0356r02']
f24p0516t0356r01	534	550.5	None	4.3	6.85	0.7	2.56	16.67	1.73	0.53	None	None	None	None	None	None	['f24p0516t0367r01', 'f24p0516t0367r02']
f24p0516t0367r01	550.5	574.5	None	3.64	7.51	0.69	3.86	23.97	1.87	0.54	None	None	None	None	None	None	['f24p0516t0383r01', 'f24p0516t0383r02']
f24p0516t0383r01	574.5	603	None	4.07	9.24	0.68	5.17	28.31	1.78	0.48	None	None	None	None	None	None	['f24p0516t0402r01', 'f24p0516t0402r02']
f24p0516t0402r01	603	616.5	None	4.4	6.57	0.67	2.17	13.7	1.86	0.56	None	None	None	None	None	None	['f24p0516t0411r01', 'f24p0516t0411r02']
f24p0516t0411r01	616.5	637.5	None	3.66	6.79	0.69	3.13	21.03	1.77	0.51	None	None	None	None	None	None	['f24p0516t0425r01', 'f24p0516t0425r02']
f24p0516t0425r01	637.5	658.5	None	3.45	6.57	0.71	3.11	20.97	1.89	0.52	None	None	None	None	None	None	['f24p0516t0439r01', 'f24p0516t0439r02']
f24p0516t0439r01	658.5	679.5	None	3.44	6.39	0.7	2.95	21	1.74	0.5	None	None	None	None	None	None	['f24p0516t0453r01', 'f24p0516t0453r02']
f24p0516t0453r01	679.5	709.5	None	3.19	7.41	0.74	4.22	30	1.78	0.52	None	None	None	None	None	None	['f24p0516t0473r01', 'f24p0516t0473r02']
f24p0516t0473r01	709.5	742.5	None	3.86	9.91	0.73	6.05	33	1.72	0.43	None	None	None	None	None	None	['f24p0516t0495r01', 'f24p0516t0495r02']
f24p0516t0495r01	742.5	766.5	None	4.3	8.85	0.72	4.55	24	1.87	0.45	None	None	None	None	None	None	['f24p0516t0511r01', 'f24p0516t0511r02']
f24p0516t0511r01	766.5	786	None	4	6.76	0.7	2.76	19.3	1.71	0.47	None	None	None	None	None	None	['f24p0516t0524r01', 'f24p0516t0524r02']
f24p0516t0524r01	786	825	None	3.2	8.92	0.68	5.73	39.03	1.57	0.53	None	None	None	None	None	None	['f24p0516t0550r01', 'f24p0516t0550r02']
f24p0690t0335r01	502.5	531	None	3.1	6.33	0.71	3.23	28.34	1.52	0.51	None	None	None	None	None	None	['f24p0690t0354r01', 'f24p0690t0354r02']
f24p0690t0354r01	531	565.5	None	3.22	8.8	0.72	5.58	34.62	1.74	0.46	None	None	None	None	None	None	['f24p0690t0377r01', 'f24p0690t0377r02']
f24p0690t0377r01	565.5	588	None	4.07	7.49	0.72	3.42	22.33	1.69	0.5	None	None	None	None	None	None	['f24p0690t0392r01', 'f24p0690t0392r02']
f24p0690t0392r01	588	606	None	3.75	5.99	0.72	2.24	18.02	1.61	0.52	None	None	None	None	None	None	['f24p0690t0404r01', 'f24p0690t0404r02']
f24p0690t0404r01	606	631.5	None	3.1	6.86	0.73	3.77	25.69	1.91	0.53	None	None	None	None	None	None	['f24p0690t0421r01', 'f24p0690t0421r02']
f24p0690t0421r01	631.5	658.5	None	3.64	8.71	0.64	5.06	26.98	1.9	0.51	None	None	None	None	None	None	['f24p0690t0439r01', 'f24p0690t0439r02']
f24p0690t0439r01	658.5	675	None	4.41	7.18	0.67	2.78	16.31	1.9	0.54	None	None	None	None	None	None	['f24p0690t0450r01', 'f24p0690t0450r02']
f24p0690t0450r01	675	699	None	3.86	7.88	0.73	4.01	24	1.78	0.55	None	None	None	None	None	None	['f24p0690t0466r01', 'f24p0690t0466r02']
f24p0690t0466r01	699	727.5	None	4.31	9.15	0.72	4.84	28.69	1.6	0.47	None	None	None	None	None	None	['f24p0690t0485r01', 'f24p0690t0485r02']
f24p0690t0485r01	727.5	744	None	4.3	6.86	0.73	2.56	16.34	1.77	0.48	None	None	None	None	None	None	['f24p0690t0496r01', 'f24p0690t0496r02']
f24p0690t0496r01	744	768	None	3.33	6.75	0.75	3.43	23.97	1.79	0.51	None	None	None	None	None	None	['f24p0690t0512r01', 'f24p0690t0512r02']
f24p0690t0512r01	768	792	None	3.43	6.98	0.75	3.55	24	1.8	0.54	None	None	None	None	None	None	['f24p0690t0528r01', 'f24p0690t0528r02']
f24p0690t0528r01	792	811.5	None	3.75	6.07	0.73	2.32	19.7	1.57	0.45	None	None	None	None	None	None	['f24p0690t0541r01', 'f24p0690t0541r02']
f24p0690t0541r01	811.5	835.5	None	2.76	5.54	0.76	2.78	24	1.78	0.5	None	None	None	None	None	None	['f24p0690t0557r01', 'f24p0690t0557r02']
f24p0690t0557r01	835.5	865.5	None	2.77	6.84	0.74	4.07	29.98	1.89	0.55	None	None	None	None	None	None	['f24p0690t0577r01', 'f24p0690t0577r02']
f24p0821t0246r01	369	391.5	None	3.86	7.16	0.74	3.31	22.66	1.67	0.54	None	None	None	None	None	None	['f24p0821t0261r01', 'f24p0821t0261r02']
f24p0821t0261r01	391.5	415.5	None	3.86	7.29	0.74	3.44	24.02	1.66	0.53	None	None	None	None	None	None	['f24p0821t0277r01', 'f24p0821t0277r02']
f24p0821t0277r01	415.5	435	None	3.88	6.4	0.69	2.53	19.3	1.61	0.54	None	None	None	None	None	None	['f24p0821t0290r01', 'f24p0821t0290r02']
f24p0821t0290r01	435	462	None	3.43	7.3	0.71	3.88	27	1.64	0.53	None	None	None	None	None	None	['f24p0821t0308r01', 'f24p0821t0308r02']
f24p0821t0308r01	462	481.5	None	3.89	7.28	0.68	3.39	19.69	1.92	0.5	None	None	None	None	None	None	['f24p0821t0321r01', 'f24p0821t0321r02']
f24p0821t0321r01	481.5	504	None	3.63	6.61	0.68	2.98	22.3	1.77	0.5	None	None	None	None	None	None	['f24p0821t0336r01', 'f24p0821t0336r02']
f24p0821t0336r01	504	529.5	None	3.3	6.33	0.72	3.03	25.72	1.48	0.57	None	None	None	None	None	None	['f24p0821t0353r01', 'f24p0821t0353r02']
f24p0821t0353r01	529.5	553.5	None	3.64	7.26	0.74	3.62	23.97	1.84	0.47	None	None	None	None	None	None	['f24p0821t0369r01', 'f24p0821t0369r02']
f24p0821t0369r01	553.5	580.5	None	3.41	7.08	0.73	3.67	27	1.58	0.45	None	None	None	None	None	None	['f24p0821t0387r01', 'f24p0821t0387r02']
f24p0821t0387r01	580.5	613.5	None	3.21	6.93	0.69	3.72	33.03	1.45	0.51	None	None	None	None	None	None	['f24p0821t0409r01', 'f24p0821t0409r02']
f24p0821t0409r01	613.5	633	None	3.52	5.73	0.73	2.21	19.3	1.67	0.5	None	None	None	None	None	None	['f24p0821t0422r01', 'f24p0821t0422r02']
f24p0821t0422r01	633	655.5	None	2.87	5.29	0.72	2.42	22.69	1.9	0.54	None	None	None	None	None	None	['f24p0821t0437r01', 'f24p0821t0437r02']
f24p0821t0437r01	655.5	676.5	None	2.87	5.09	0.72	2.22	21	1.55	0.54	None	None	None	None	None	None	['f24p0821t0451r01', 'f24p0821t0451r02']
f24p0821t0451r01	676.5	705	None	2.75	5.03	0.67	2.28	28.33	1.34	0.51	None	None	None	None	None	None	['f24p0821t0470r01', 'f24p0821t0470r02']
f24p0821t0470r01	705	742.5	None	2.55	6.6	0.69	4.05	37.66	1.53	0.53	None	None	None	None	None	None	['f24p0821t0495r01', 'f24p0821t0495r02']
f24p0821t0495r01	742.5	762	None	3.52	6.41	0.76	2.89	19.31	1.87	0.48	None	None	None	None	None	None	['f24p0821t0508r01', 'f24p0821t0508r02']
f24p0821t0508r01	762	787.5	None	3.1	5.79	0.73	2.69	25.72	1.4	0.47	None	None	None	None	None	None	['f24p0821t0525r01', 'f24p0821t0525r02']
f24p0821t0525r01	787.5	813	None	2.7	4.71	0.7	2.01	25.3	1.4	0.53	None	None	None	None	None	None	['f24p0821t0542r01', 'f24p0821t0542r02']
f24p0821t0542r01	813	846	None	2.48	6.48	0.68	4	32.97	1.74	0.49	None	None	None	None	None	None	['f24p0821t0564r01', 'f24p0821t0564r02']
f26p0252t0246r01	369	394.5	None	3.54	6.96	0.7	3.43	25.67	1.68	0.46	None	None	None	None	None	None	['f26p0252t0263r01', 'f26p0252t0263r02']
f26p0252t0263r01	394.5	414	None	3.22	4.87	0.73	1.65	19.31	1.5	0.54	None	None	None	None	None	None	['f26p0252t0276r01', 'f26p0252t0276r02']
f26p0252t0276r01	414	451.5	None	2.64	6.22	0.7	3.58	37.69	1.44	0.45	None	None	None	None	None	None	['f26p0252t0301r01', 'f26p0252t0301r02']
f26p0252t0301r01	451.5	481.5	None	2.77	5.76	0.65	2.99	30	1.53	0.54	None	None	None	None	None	None	['f26p0252t0321r01', 'f26p0252t0321r02']
f26p0252t0321r01	481.5	517.5	None	3.08	9.68	0.64	6.6	35.97	1.91	0.58	None	None	None	None	None	None	['f26p0252t0345r01', 'f26p0252t0345r02']
f26p0252t0376r01	564	577.5	None	6.61	9.47	0.73	2.86	13.7	1.67	0.47	None	None	None	None	None	None	['f26p0252t0385r01', 'f26p0252t0385r02']
f26p0252t0385r01	577.5	600	None	4.41	7.74	0.71	3.33	22.31	1.57	0.54	None	None	None	None	None	None	['f26p0252t0400r01', 'f26p0252t0400r02']
f26p0252t0400r01	600	631.5	None	4.19	8.05	0.73	3.86	31.7	1.34	0.53	None	None	None	None	None	None	['f26p0252t0421r01', 'f26p0252t0421r02']
f26p0252t0421r01	631.5	657	None	4.3	7.54	0.73	3.24	25.28	1.38	0.44	None	None	None	None	None	None	['f26p0252t0438r01', 'f26p0252t0438r02']
f26p0252t0438r01	657	679.5	None	3.35	5.39	0.72	2.04	22.7	1.33	0.45	None	None	None	None	None	None	['f26p0252t0453r01', 'f26p0252t0453r02']
f26p0252t0453r01	679.5	714	None	2.42	6.32	0.73	3.9	34.28	1.63	0.59	None	None	None	None	None	None	['f26p0252t0476r01', 'f26p0252t0476r02']
f26p0252t0476r01	714	729	None	3.75	5.61	0.72	1.86	15.03	1.87	0.47	None	None	None	None	None	None	['f26p0252t0486r01', 'f26p0252t0486r02']
f26p0252t0486r01	729	757.5	None	2.64	6.09	0.73	3.44	28.69	1.68	0.49	None	None	None	None	None	None	['f26p0252t0505r01', 'f26p0252t0505r02']
f26p0252t0505r01	757.5	796.5	None	2.99	7.82	0.73	4.83	39.03	1.51	0.51	None	None	None	None	None	None	['f26p0252t0531r01', 'f26p0252t0531r02']
f26p0252t0531r01	796.5	817.5	None	3.96	7.05	0.73	3.1	20.98	1.69	0.53	None	None	None	None	None	None	['f26p0252t0545r01', 'f26p0252t0545r02']
f26p0252t0545r01	817.5	840	None	3.74	7.26	0.72	3.52	22.31	1.87	0.55	None	None	None	None	None	None	['f26p0252t0560r01', 'f26p0252t0560r02']
f26p0252t0560r01	840	864	None	3.96	8.27	0.73	4.3	23.97	1.85	0.44	None	None	None	None	None	None	['f26p0252t0576r01', 'f26p0252t0576r02']
f26p0775t0265r01	397.5	414	None	4.09	6.09	0.7	2	16.33	1.61	0.52	None	None	None	None	None	None	['f26p0775t0276r01', 'f26p0775t0276r02']
f26p0775t0276r01	414	441	None	3.2	5.94	0.69	2.74	26.98	1.47	0.52	None	None	None	None	None	None	['f26p0775t0294r01', 'f26p0775t0294r02']
f26p0775t0294r01	441	484.5	None	3.08	9.58	0.67	6.5	43.69	1.58	0.47	None	None	None	None	None	None	['f26p0775t0323r01', 'f26p0775t0323r02']
f26p0775t0370r01	555	568.5	None	7.48	11.34	0.67	3.85	13.7	1.95	0.53	None	None	None	None	None	None	['f26p0775t0379r01', 'f26p0775t0379r02']
f26p0775t0379r01	568.5	577.5	None	6.05	7.7	0.71	1.65	8.98	1.69	0.53	None	None	None	None	None	None	['f26p0775t0385r01', 'f26p0775t0385r02']
f26p0775t0385r01	577.5	601.5	None	4.07	7.82	0.75	3.75	24.02	1.65	0.49	None	None	None	None	None	None	['f26p0775t0401r01', 'f26p0775t0401r02']
f26p0775t0401r01	601.5	618	None	3.86	5.65	0.68	1.79	16.28	1.46	0.51	None	None	None	None	None	None	['f26p0775t0412r01', 'f26p0775t0412r02']
f26p0775t0412r01	618	643.5	None	2.88	5.98	0.67	3.11	25.72	1.62	0.55	None	None	None	None	None	None	['f26p0775t0429r01', 'f26p0775t0429r02']
f26p0775t0429r01	643.5	676.5	None	3.31	7.4	0.68	4.09	33	1.62	0.45	None	None	None	None	None	None	['f26p0775t0451r01', 'f26p0775t0451r02']
f26p0775t0451r01	676.5	697.5	None	3.32	5.84	0.71	2.52	21.02	1.55	0.51	None	None	None	None	None	None	['f26p0775t0465r01', 'f26p0775t0465r02']
f26p0775t0465r01	697.5	721.5	None	2.97	5.22	0.73	2.25	24	1.55	0.59	None	None	None	None	None	None	['f26p0775t0481r01', 'f26p0775t0481r02']
f26p0775t0481r01	721.5	748.5	None	3.09	6.87	0.73	3.78	27	1.73	0.51	None	None	None	None	None	None	['f26p0775t0499r01', 'f26p0775t0499r02']
f26p0775t0499r01	748.5	784.5	None	3.52	9.7	0.69	6.17	35.97	1.67	0.47	None	None	None	None	None	None	['f26p0775t0523r01', 'f26p0775t0523r02']
f26p0775t0523r01	784.5	811.5	None	4.52	10.14	0.69	5.61	27.03	1.74	0.59	None	None	None	None	None	None	['f26p0775t0541r01', 'f26p0775t0541r02']
f26p0775t0541r01	811.5	826.5	None	5.95	9.35	0.72	3.41	14.98	1.91	0.54	None	None	None	None	None	None	['f26p0775t0551r01', 'f26p0775t0551r02']
f26p0775t0551r01	826.5	841.5	None	5.06	7.86	0.7	2.8	15	1.83	0.45	None	None	None	None	None	None	['f26p0775t0561r01', 'f26p0775t0561r02']
f27p0080t0241r01	361.5	384	None	3.1	6.3	0.7	3.2	22.28	1.97	0.51	None	None	None	None	None	None	['f27p0080t0256r01', 'f27p0080t0256r02']
f27p0080t0256r01	384	408	None	3.2	5.27	0.73	2.07	24.02	1.37	0.49	None	None	None	None	None	None	['f27p0080t0272r01', 'f27p0080t0272r02']
f27p0080t0272r01	408	445.5	None	2.57	5.09	0.76	2.52	37.72	1.06	0.54	None	None	None	None	None	None	['f27p0080t0297r01', 'f27p0080t0297r02']
f27p0080t0297r01	445.5	478.5	None	2.76	6.95	0.74	4.19	32.97	1.72	0.54	None	None	None	None	None	None	['f27p0080t0319r01', 'f27p0080t0319r02']
f27p0080t0319r01	478.5	502.5	None	3.74	8.71	0.75	4.96	23.98	2.09	0.53	None	None	None	None	None	None	['f27p0080t0335r01', 'f27p0080t0335r02']
f27p0080t0335r01	502.5	517.5	None	4.63	7.18	0.74	2.55	14.98	1.92	0.51	None	None	None	None	None	None	['f27p0080t0345r01', 'f27p0080t0345r02']
f27p0080t0345r01	517.5	543	None	3.66	7.63	0.65	3.97	25.31	1.81	0.49	None	None	None	None	None	None	['f27p0080t0362r01', 'f27p0080t0362r02']
f27p0080t0362r01	543	564	None	3.75	6.74	0.68	2.99	20.97	1.72	0.51	None	None	None	None	None	None	['f27p0080t0376r01', 'f27p0080t0376r02']
f27p0080t0376r01	564	600	None	3.43	7.81	0.68	4.39	36.03	1.47	0.52	None	None	None	None	None	None	['f27p0080t0400r01', 'f27p0080t0400r02']
f27p0080t0400r01	600	624	None	4.07	6.49	0.75	2.42	23.98	1.29	0.51	None	None	None	None	None	None	['f27p0080t0416r01', 'f27p0080t0416r02']
f27p0080t0416r01	624	643.5	None	3.3	5.84	0.75	2.53	19.72	1.8	0.49	None	None	None	None	None	None	['f27p0080t0429r01', 'f27p0080t0429r02']
f27p0080t0429r01	643.5	682.5	None	2.86	10.24	0.72	7.38	38.97	1.93	0.49	None	None	None	None	None	None	['f27p0080t0455r01', 'f27p0080t0455r02']
f27p0080t0455r01	682.5	700.5	None	5.06	9.02	0.7	3.97	18.03	2.01	0.46	None	None	None	None	None	None	['f27p0080t0467r01', 'f27p0080t0467r02']
f27p0080t0467r01	700.5	717	None	4.19	6.77	0.74	2.59	16.28	1.84	0.52	None	None	None	None	None	None	['f27p0080t0478r01', 'f27p0080t0478r02']
f27p0080t0478r01	717	741	None	3.54	6.76	0.74	3.22	23.97	1.62	0.59	None	None	None	None	None	None	['f27p0080t0494r01', 'f27p0080t0494r02']
f27p0080t0494r01	741	762	None	4	7.28	0.69	3.28	21.03	1.79	0.51	None	None	None	None	None	None	['f27p0080t0508r01', 'f27p0080t0508r02']
f27p0080t0508r01	762	780	None	3.74	6.32	0.72	2.58	17.98	1.85	0.49	None	None	None	None	None	None	['f27p0080t0520r01', 'f27p0080t0520r02']
f27p0080t0520r01	780	810	None	3.11	7.06	0.71	3.95	30.02	1.73	0.52	None	None	None	None	None	None	['f27p0080t0540r01', 'f27p0080t0540r02']
f27p0080t0540r01	810	840	None	3.64	7.74	0.73	4.11	30	1.61	0.57	None	None	None	None	None	None	['f27p0080t0560r01', 'f27p0080t0560r02']
f27p0080t0560r01	840	865.5	None	4.41	9.38	0.76	4.97	25.7	1.8	0.47	None	None	None	None	None	None	['f27p0080t0577r01', 'f27p0080t0577r02']
f28p0253t0253r01	379.5	400.5	None	4.09	7.52	0.69	3.43	20.97	1.76	0.5	None	None	None	None	None	None	['f28p0253t0267r01', 'f28p0253t0267r02']
f28p0253t0267r01	400.5	427.5	None	3.77	7.15	0.67	3.39	27.03	1.48	0.52	None	None	None	None	None	None	['f28p0253t0285r01', 'f28p0253t0285r02']
f28p0253t0285r01	427.5	460.5	None	3.74	7.74	0.7	4	32.97	1.29	0.47	None	None	None	None	None	None	['f28p0253t0307r01', 'f28p0253t0307r02']
f28p0253t0307r01	460.5	490.5	None	3.64	5.94	0.72	2.3	30	1.07	0.52	None	None	None	None	None	None	['f28p0253t0327r01', 'f28p0253t0327r02']
f28p0253t0327r01	490.5	528	None	3.08	6.16	0.74	3.08	37.28	1.21	0.45	None	None	None	None	None	None	['f28p0253t0352r01', 'f28p0253t0352r02']
f28p0253t0352r01	528	549	None	2.75	5.5	0.7	2.75	21.05	1.96	0.46	None	None	None	None	None	None	['f28p0253t0366r01', 'f28p0253t0366r02']
f28p0253t0366r01	549	577.5	None	2.53	5.84	0.73	3.31	28.66	1.86	0.49	None	None	None	None	None	None	['f28p0253t0385r01', 'f28p0253t0385r02']
f28p0253t0385r01	577.5	603	None	2.87	5.86	0.76	2.99	25.28	1.7	0.57	None	None	None	None	None	None	['f28p0253t0402r01', 'f28p0253t0402r02']
f28p0253t0402r01	603	628.5	None	3.32	7.06	0.72	3.75	25.77	1.72	0.52	None	None	None	None	None	None	['f28p0253t0419r01', 'f28p0253t0419r02']
f28p0253t0419r01	628.5	643.5	None	3.64	6.09	0.76	2.45	14.97	2.11	0.53	None	None	None	None	None	None	['f28p0253t0429r01', 'f28p0253t0429r02']
f28p0253t0429r01	643.5	673.5	None	3.22	8.3	0.76	5.08	30	1.94	0.56	None	None	None	None	None	None	['f28p0253t0449r01', 'f28p0253t0449r02']
f28p0253t0449r01	673.5	693	None	4.64	8.62	0.7	3.97	19.28	1.96	0.49	None	None	None	None	None	None	['f28p0253t0462r01', 'f28p0253t0462r02']
f28p0253t0462r01	693	708	None	4.2	6.11	0.7	1.91	15.02	1.62	0.51	None	None	None	None	None	None	['f28p0253t0472r01', 'f28p0253t0472r02']
f28p0253t0472r01	708	741	None	3.11	8.29	0.71	5.18	32.97	1.76	0.45	None	None	None	None	None	None	['f28p0253t0494r01', 'f28p0253t0494r02']
f28p0253t0494r01	741	763.5	None	3.75	6.49	0.74	2.74	22.73	1.48	0.47	None	None	None	None	None	None	['f28p0253t0509r01', 'f28p0253t0509r02']
f28p0253t0509r01	763.5	802.5	None	3.08	8.73	0.73	5.65	39.03	1.63	0.49	None	None	None	None	None	None	['f28p0253t0535r01', 'f28p0253t0535r02']
f28p0253t0535r01	802.5	826.5	None	4.31	8.03	0.68	3.72	23.98	1.63	0.59	None	None	None	None	None	None	['f28p0253t0551r01', 'f28p0253t0551r02']
f28p0253t0551r01	826.5	849	None	4.73	9.16	0.72	4.43	22.27	1.76	0.49	None	None	None	None	None	None	['f28p0253t0566r01', 'f28p0253t0566r02']
f28p0819t0247r01	370.5	394.5	None	3.43	7.33	0.71	3.9	23.98	1.84	0.54	None	None	None	None	None	None	['f28p0819t0263r01', 'f28p0819t0263r02']
f28p0819t0263r01	394.5	418.5	None	3.98	8.59	0.7	4.6	24.03	2	0.5	None	None	None	None	None	None	['f28p0819t0279r01', 'f28p0819t0279r02']
f28p0819t0279r01	418.5	439.5	None	4.29	7.4	0.69	3.11	20.98	1.57	0.45	None	None	None	None	None	None	['f28p0819t0293r01', 'f28p0819t0293r02']
f28p0819t0293r01	439.5	472.5	None	3.31	8.09	0.73	4.79	32.97	1.62	0.52	None	None	None	None	None	None	['f28p0819t0315r01', 'f28p0819t0315r02']
f28p0819t0315r01	472.5	489	None	4.21	6.54	0.71	2.32	16.3	1.73	0.52	None	None	None	None	None	None	['f28p0819t0326r01', 'f28p0819t0326r02']
f28p0819t0326r01	489	517.5	None	3.43	7.1	0.7	3.67	28.7	1.6	0.45	None	None	None	None	None	None	['f28p0819t0345r01', 'f28p0819t0345r02']
f28p0819t0345r01	517.5	544.5	None	3.21	6.79	0.7	3.58	27.03	1.67	0.54	None	None	None	None	None	None	['f28p0819t0363r01', 'f28p0819t0363r02']
f28p0819t0363r01	544.5	568.5	None	3.66	6.7	0.69	3.04	23.98	1.58	0.53	None	None	None	None	None	None	['f28p0819t0379r01', 'f28p0819t0379r02']
f28p0819t0379r01	568.5	592.5	None	3.55	5.59	0.66	2.04	24.02	1.24	0.56	None	None	None	None	None	None	['f28p0819t0395r01', 'f28p0819t0395r02']
f28p0819t0395r01	592.5	616.5	None	3.11	5.54	0.67	2.43	23.98	1.38	0.52	None	None	None	None	None	None	['f28p0819t0411r01', 'f28p0819t0411r02']
f28p0819t0411r01	616.5	648	None	2.87	6.38	0.72	3.52	31.28	1.72	0.5	None	None	None	None	None	None	['f28p0819t0432r01', 'f28p0819t0432r02']
f28p0819t0432r01	648	672	None	3.19	6.78	0.74	3.59	24	1.96	0.57	None	None	None	None	None	None	['f28p0819t0448r01', 'f28p0819t0448r02']
f28p0819t0448r01	672	690	None	3.89	6.65	0.71	2.76	18	1.89	0.52	None	None	None	None	None	None	['f28p0819t0460r01', 'f28p0819t0460r02']
f28p0819t0460r01	690	709.5	None	3.45	5.52	0.67	2.07	19.72	1.47	0.5	None	None	None	None	None	None	['f28p0819t0473r01', 'f28p0819t0473r02']
f28p0819t0473r01	709.5	738	None	2.75	6.06	0.67	3.31	28.28	1.65	0.54	None	None	None	None	None	None	['f28p0819t0492r01', 'f28p0819t0492r02']
f28p0819t0492r01	738	760.5	None	3.26	6.14	0.67	2.88	22.73	1.73	0.5	None	None	None	None	None	None	['f28p0819t0507r01', 'f28p0819t0507r02']
f28p0819t0507r01	760.5	783	None	3.1	6	0.67	2.91	22.27	1.75	0.52	None	None	None	None	None	None	['f28p0819t0522r01', 'f28p0819t0522r02']
f28p0819t0522r01	783	808.5	None	3.11	5.81	0.69	2.7	25.72	1.46	0.54	None	None	None	None	None	None	['f28p0819t0539r01', 'f28p0819t0539r02']
f28p0819t0539r01	808.5	855	None	3.11	11.27	0.69	8.16	46.28	1.65	0.52	None	None	None	None	None	None	['f28p0819t0570r01', 'f28p0819t0570r02']
f29p0299t0324r01	486	516	None	4.86	9.48	0.65	4.61	30	1.34	0.53	None	None	None	None	None	None	['f29p0299t0344r01', 'f29p0299t0344r02']
f29p0299t0344r01	516	541.5	None	5.06	7.82	0.66	2.75	25.77	1.13	0.59	None	None	None	None	None	None	['f29p0299t0361r01', 'f29p0299t0361r02']
f29p0299t0361r01	541.5	562.5	None	4.62	7.28	0.68	2.65	21	1.33	0.62	None	None	None	None	None	None	['f29p0299t0375r01', 'f29p0299t0375r02']
f29p0299t0375r01	562.5	579	None	4.51	5.99	0.68	1.48	16.27	1.18	0.5	None	None	None	None	None	None	['f29p0299t0386r01', 'f29p0299t0386r02']
f29p0299t0386r01	579	612	None	2.99	6.24	0.68	3.25	32.97	1.34	0.52	None	None	None	None	None	None	['f29p0299t0408r01', 'f29p0299t0408r02']
f29p0299t0408r01	612	660	None	3.22	13.33	0.73	10.1	48	1.8	0.45	None	None	None	None	None	None	['f29p0299t0440r01', 'f29p0299t0440r02']
f29p0299t0440r01	660	675	None	6.05	9.07	0.7	3.02	14.98	1.74	0.4	None	None	None	None	None	None	['f29p0299t0450r01', 'f29p0299t0450r02']
f29p0299t0450r01	675	705	None	3.67	8.65	0.74	4.98	30.03	1.73	0.54	None	None	None	None	None	None	['f29p0299t0470r01', 'f29p0299t0470r02']
f29p0299t0470r01	705	729	None	4.63	8.86	0.69	4.23	23.98	1.72	0.51	None	None	None	None	None	None	['f29p0299t0486r01', 'f29p0299t0486r02']
f29p0299t0486r01	729	756	None	4.53	8.95	0.69	4.41	27	1.55	0.5	None	None	None	None	None	None	['f29p0299t0504r01', 'f29p0299t0504r02']
f29p0299t0504r01	756	777	None	4.51	7.86	0.69	3.35	20.98	1.64	0.52	None	None	None	None	None	None	['f29p0299t0518r01', 'f29p0299t0518r02']
f29p0299t0518r01	777	798	None	4.08	6.72	0.69	2.63	21.02	1.51	0.54	None	None	None	None	None	None	['f29p0299t0532r01', 'f29p0299t0532r02']
f29p0299t0532r01	798	823.5	None	3.64	7.22	0.65	3.59	25.73	1.66	0.53	None	None	None	None	None	None	['f29p0299t0549r01', 'f29p0299t0549r02']
f29p0299t0549r01	823.5	846	None	3.86	7.05	0.65	3.19	22.25	1.63	0.5	None	None	None	None	None	None	['f29p0299t0564r01', 'f29p0299t0564r02']
f29p0429t0255r01	382.5	415.5	None	5.29	13.97	0.75	8.69	33.06	1.83	0.58	None	None	None	None	None	None	['f29p0429t0277r01', 'f29p0429t0277r02']
f29p0429t0277r01	415.5	421.5	None	8.14	9.68	0.71	1.54	5.93	1.79	0.68	None	None	None	None	None	None	['f29p0429t0281r01', 'f29p0429t0281r02']
f29p0429t0281r01	421.5	433.5	None	6.6	9.79	0.74	3.19	12.02	2	0.48	None	None	None	None	None	None	['f29p0429t0289r01', 'f29p0429t0289r02']
f29p0429t0289r01	433.5	447	None	4.73	7.28	0.74	2.54	13.27	2.06	0.51	None	None	None	None	None	None	['f29p0429t0298r01', 'f29p0429t0298r02']
f29p0429t0298r01	447	465	None	3.74	6.4	0.79	2.66	18	1.88	0.48	None	None	None	None	None	None	['f29p0429t0310r01', 'f29p0429t0310r02']
f29p0429t0310r01	465	489	None	3.08	5.98	0.75	2.9	24.02	1.63	0.5	None	None	None	None	None	None	['f29p0429t0326r01', 'f29p0429t0326r02']
f29p0429t0326r01	489	511.5	None	3	5.79	0.71	2.79	22.73	1.74	0.5	None	None	None	None	None	None	['f29p0429t0341r01', 'f29p0429t0341r02']
f29p0429t0341r01	511.5	547.5	None	2.91	7.29	0.7	4.38	35.97	1.62	0.54	None	None	None	None	None	None	['f29p0429t0365r01', 'f29p0429t0365r02']
f29p0429t0365r01	547.5	571.5	None	3.96	7.94	0.68	3.98	24	1.75	0.55	None	None	None	None	None	None	['f29p0429t0381r01', 'f29p0429t0381r02']
f29p0429t0381r01	571.5	606	None	4.36	10.03	0.67	5.68	34.31	1.47	0.49	None	None	None	None	None	None	['f29p0429t0404r01', 'f29p0429t0404r02']
f29p0429t0404r01	606	637.5	None	4.95	10.28	0.68	5.32	31.75	1.45	0.52	None	None	None	None	None	None	['f29p0429t0425r01', 'f29p0429t0425r02']
f29p0429t0425r01	637.5	655.5	None	5.31	8.45	0.7	3.14	17.95	1.62	0.54	None	None	None	None	None	None	['f29p0429t0437r01', 'f29p0429t0437r02']
f29p0429t0437r01	655.5	673.5	None	4.56	7.16	0.69	2.6	18	1.55	0.54	None	None	None	None	None	None	['f29p0429t0449r01', 'f29p0429t0449r02']
f29p0429t0449r01	673.5	699	None	3.86	7.51	0.69	3.65	25.28	1.6	0.47	None	None	None	None	None	None	['f29p0429t0466r01', 'f29p0429t0466r02']
f29p0429t0466r01	699	724.5	None	3.52	7.94	0.72	4.41	25.75	1.92	0.51	None	None	None	None	None	None	['f29p0429t0483r01', 'f29p0429t0483r02']
f29p0429t0483r01	724.5	747	None	4.07	8.38	0.75	4.3	22.27	1.98	0.56	None	None	None	None	None	None	['f29p0429t0498r01', 'f29p0429t0498r02']
f29p0429t0498r01	747	763.5	None	4.73	8.04	0.75	3.31	16.7	1.91	0.45	None	None	None	None	None	None	['f29p0429t0509r01', 'f29p0429t0509r02']
f29p0429t0509r01	763.5	784.5	None	3.63	6.78	0.74	3.15	20.98	1.8	0.53	None	None	None	None	None	None	['f29p0429t0523r01', 'f29p0429t0523r02']
f29p0429t0523r01	784.5	811.5	None	3.56	6.89	0.67	3.33	27.05	1.58	0.5	None	None	None	None	None	None	['f29p0429t0541r01', 'f29p0429t0541r02']
f29p0429t0541r01	811.5	837	None	3.44	6.98	0.7	3.54	25.25	1.62	0.55	None	None	None	None	None	None	['f29p0429t0558r01', 'f29p0429t0558r02']
f29p0429t0558r01	837	867	None	3.86	8	0.69	4.14	30	1.49	0.51	None	None	None	None	None	None	['f29p0429t0578r01', 'f29p0429t0578r02']
f29p0690t0376r01	564	579	None	4.74	7.63	0.77	2.89	15.03	2.02	0.55	None	None	None	None	None	None	['f29p0690t0386r01', 'f29p0690t0386r02']
f29p0690t0386r01	579	598.5	None	4.2	8.04	0.75	3.84	19.7	2.07	0.52	None	None	None	None	None	None	['f29p0690t0399r01', 'f29p0690t0399r02']
f29p0690t0399r01	598.5	613.5	None	4.19	6.5	0.7	2.31	15.03	1.82	0.51	None	None	None	None	None	None	['f29p0690t0409r01', 'f29p0690t0409r02']
f29p0690t0409r01	613.5	649.5	None	3.3	9.73	0.7	6.43	35.97	1.87	0.48	None	None	None	None	None	None	['f29p0690t0433r01', 'f29p0690t0433r02']
f29p0690t0433r01	649.5	667.5	None	4.65	7.44	0.68	2.79	18	1.66	0.54	None	None	None	None	None	None	['f29p0690t0445r01', 'f29p0690t0445r02']
f29p0690t0445r01	667.5	685.5	None	3.98	6.52	0.7	2.54	17.97	1.69	0.47	None	None	None	None	None	None	['f29p0690t0457r01', 'f29p0690t0457r02']
f29p0690t0457r01	685.5	709.5	None	3.1	5.61	0.71	2.51	24.02	1.52	0.5	None	None	None	None	None	None	['f29p0690t0473r01', 'f29p0690t0473r02']
f29p0690t0473r01	709.5	742.5	None	2.8	6.35	0.73	3.54	33	1.45	0.48	None	None	None	None	None	None	['f29p0690t0495r01', 'f29p0690t0495r02']
f29p0690t0495r01	742.5	774	None	3.02	5.86	0.67	2.84	31.3	1.32	0.49	None	None	None	None	None	None	['f29p0690t0516r01', 'f29p0690t0516r02']
f29p0690t0516r01	774	799.5	None	2.86	4.89	0.68	2.03	25.72	1.36	0.56	None	None	None	None	None	None	['f29p0690t0533r01', 'f29p0690t0533r02']
f29p0690t0533r01	799.5	828	None	2.75	5.2	0.63	2.44	28.28	1.4	0.49	None	None	None	None	None	None	['f29p0690t0552r01', 'f29p0690t0552r02']
f29p0690t0552r01	828	853.5	None	2.55	4.75	0.64	2.2	25.7	1.49	0.56	None	None	None	None	None	None	['f29p0690t0569r01', 'f29p0690t0569r02']
f29p0776t0242r01	363	376.5	None	4.95	7.13	0.66	2.18	13.7	1.79	0.59	None	None	None	None	None	None	['f29p0776t0251r01', 'f29p0776t0251r02']
f29p0776t0251r01	376.5	391.5	None	4.21	6.46	0.68	2.24	15.03	1.83	0.53	None	None	None	None	None	None	['f29p0776t0261r01', 'f29p0776t0261r02']
f29p0776t0261r01	391.5	421.5	None	3.44	8.16	0.64	4.72	29.95	1.79	0.45	None	None	None	None	None	None	['f29p0776t0281r01', 'f29p0776t0281r02']
f29p0776t0281r01	421.5	451.5	None	3.64	8.31	0.71	4.66	30.02	1.72	0.55	None	None	None	None	None	None	['f29p0776t0301r01', 'f29p0776t0301r02']
f29p0776t0301r01	451.5	489	None	4.54	12.55	0.71	8	37.28	1.66	0.5	None	None	None	None	None	None	['f29p0776t0326r01', 'f29p0776t0326r02']
f29p0776t0326r01	489	499.5	None	6.27	8.03	0.76	1.76	10.72	1.54	0.32	None	None	None	None	None	None	['f29p0776t0333r01', 'f29p0776t0333r02']
f29p0776t0375r01	562.5	580.5	None	8.7	15.29	0.75	6.59	17.97	1.93	0.47	None	None	None	None	None	None	['f29p0776t0387r01', 'f29p0776t0387r02']
f29p0776t0387r01	580.5	603	None	7.15	14.09	0.76	6.94	22.27	1.88	0.49	None	None	None	None	None	None	['f29p0776t0402r01', 'f29p0776t0402r02']
f29p0776t0402r01	603	616.5	None	6.94	10.28	0.71	3.34	13.75	1.84	0.47	None	None	None	None	None	None	['f29p0776t0411r01', 'f29p0776t0411r02']
f29p0776t0411r01	616.5	634.5	None	4.86	8.09	0.72	3.23	18.03	1.78	0.55	None	None	None	None	None	None	['f29p0776t0423r01', 'f29p0776t0423r02']
f29p0776t0423r01	634.5	657	None	4.43	7.84	0.67	3.4	22.22	1.65	0.49	None	None	None	None	None	None	['f29p0776t0438r01', 'f29p0776t0438r02']
f29p0776t0438r01	657	681	None	3.86	7.4	0.67	3.54	24.02	1.58	0.45	None	None	None	None	None	None	['f29p0776t0454r01', 'f29p0776t0454r02']
f29p0776t0454r01	681	703.5	None	3.31	5.85	0.66	2.54	22.73	1.54	0.47	None	None	None	None	None	None	['f29p0776t0469r01', 'f29p0776t0469r02']
f29p0776t0469r01	703.5	727.5	None	2.75	4.92	0.67	2.17	23.98	1.55	0.54	None	None	None	None	None	None	['f29p0776t0485r01', 'f29p0776t0485r02']
f29p0776t0485r01	727.5	756	None	2.68	5.73	0.69	3.05	28.28	1.65	0.5	None	None	None	None	None	None	['f29p0776t0504r01', 'f29p0776t0504r02']
f29p0776t0504r01	756	784.5	None	2.87	6.29	0.66	3.43	28.7	1.69	0.46	None	None	None	None	None	None	['f29p0776t0523r01', 'f29p0776t0523r02']
f29p0776t0523r01	784.5	808.5	None	2.87	5.89	0.67	3.03	24.02	1.87	0.51	None	None	None	None	None	None	['f29p0776t0539r01', 'f29p0776t0539r02']
f29p0776t0539r01	808.5	849	None	3	9.13	0.63	6.13	40.28	1.71	0.54	None	None	None	None	None	None	['f29p0776t0566r01', 'f29p0776t0566r02']
f29p0863t0240r01	360	384	None	4.95	10.04	0.72	5.09	24	1.9	0.48	None	None	None	None	None	None	['f29p0863t0256r01', 'f29p0863t0256r02']
f29p0863t0256r01	384	408	None	4.85	10.25	0.75	5.39	24	1.94	0.44	None	None	None	None	None	None	['f29p0863t0272r01', 'f29p0863t0272r02']
f29p0863t0272r01	408	424.5	None	4.52	7.7	0.75	3.18	16.75	1.9	0.47	None	None	None	None	None	None	['f29p0863t0283r01', 'f29p0863t0283r02']
f29p0863t0283r01	424.5	441	None	3.63	6	0.73	2.37	16.25	2.04	0.52	None	None	None	None	None	None	['f29p0863t0294r01', 'f29p0863t0294r02']
f29p0863t0294r01	441	459	None	3.11	5.43	0.72	2.31	18	1.94	0.51	None	None	None	None	None	None	['f29p0863t0306r01', 'f29p0863t0306r02']
f29p0863t0306r01	459	496.5	None	2.75	9.25	0.71	6.5	37.72	1.9	0.56	None	None	None	None	None	None	['f29p0863t0331r01', 'f29p0863t0331r02']
f29p0863t0331r01	496.5	511.5	None	5.18	7.81	0.61	2.64	15.02	1.73	0.51	None	None	None	None	None	None	['f29p0863t0341r01', 'f29p0863t0341r02']
f29p0863t0341r01	511.5	540	None	3.96	7.59	0.62	3.63	28.28	1.44	0.54	None	None	None	None	None	None	['f29p0863t0360r01', 'f29p0863t0360r02']
f29p0863t0360r01	540	562.5	None	4.07	6.72	0.62	2.65	22.73	1.36	0.51	None	None	None	None	None	None	['f29p0863t0375r01', 'f29p0863t0375r02']
f29p0863t0375r01	562.5	592.5	None	3.41	7.14	0.65	3.73	30	1.52	0.5	None	None	None	None	None	None	['f29p0863t0395r01', 'f29p0863t0395r02']
f29p0863t0395r01	592.5	615	None	3.58	5.87	0.64	2.29	22.23	1.44	0.53	None	None	None	None	None	None	['f29p0863t0410r01', 'f29p0863t0410r02']
f29p0863t0410r01	615	645	None	3.08	5.79	0.66	2.71	30.02	1.27	0.54	None	None	None	None	None	None	['f29p0863t0430r01', 'f29p0863t0430r02']
f29p0863t0430r01	645	675	None	3.11	6.37	0.66	3.26	29.98	1.48	0.56	None	None	None	None	None	None	['f29p0863t0450r01', 'f29p0863t0450r02']
f29p0863t0450r01	675	703.5	None	3.56	7.19	0.68	3.63	28.75	1.45	0.58	None	None	None	None	None	None	['f29p0863t0469r01', 'f29p0863t0469r02']
f29p0863t0469r01	703.5	721.5	None	4.2	6.41	0.65	2.21	18	1.53	0.46	None	None	None	None	None	None	['f29p0863t0481r01', 'f29p0863t0481r02']
f29p0863t0481r01	721.5	747	None	2.97	5.59	0.69	2.62	25.28	1.49	0.56	None	None	None	None	None	None	['f29p0863t0498r01', 'f29p0863t0498r02']
f29p0863t0498r01	747	778.5	None	3.11	6.5	0.71	3.39	31.72	1.41	0.46	None	None	None	None	None	None	['f29p0863t0519r01', 'f29p0863t0519r02']
f29p0863t0519r01	778.5	814.5	None	2.98	6.87	0.75	3.89	35.97	1.43	0.51	None	None	None	None	None	None	['f29p0863t0543r01', 'f29p0863t0543r02']
f29p0863t0543r01	814.5	846	None	3.53	9.02	0.74	5.5	31.27	1.84	0.44	None	None	None	None	None	None	['f29p0863t0564r01', 'f29p0863t0564r02']
f30p0036t0255r01	382.5	408	None	4.41	7.82	0.71	3.41	25.28	1.4	0.42	None	None	None	None	None	None	['f30p0036t0272r01', 'f30p0036t0272r02']
f30p0036t0272r01	408	433.5	None	3.31	6.45	0.71	3.14	25.72	1.6	0.51	None	None	None	None	None	None	['f30p0036t0289r01', 'f30p0036t0289r02']
f30p0036t0289r01	433.5	457.5	None	3.32	6.73	0.7	3.41	24.02	1.8	0.44	None	None	None	None	None	None	['f30p0036t0305r01', 'f30p0036t0305r02']
f30p0036t0305r01	457.5	492	None	2.97	7.51	0.78	4.54	34.28	1.62	0.47	None	None	None	None	None	None	['f30p0036t0328r01', 'f30p0036t0328r02']
f30p0036t0328r01	492	519	None	3.53	7.38	0.74	3.85	27	1.76	0.54	None	None	None	None	None	None	['f30p0036t0346r01', 'f30p0036t0346r02']
f30p0036t0346r01	519	544.5	None	3.96	8.38	0.78	4.42	25.75	1.83	0.49	None	None	None	None	None	None	['f30p0036t0363r01', 'f30p0036t0363r02']
f30p0036t0363r01	544.5	568.5	None	4.07	8.48	0.76	4.41	23.98	1.93	0.51	None	None	None	None	None	None	['f30p0036t0379r01', 'f30p0036t0379r02']
f30p0036t0379r01	568.5	588	None	4.29	7.84	0.75	3.54	19.25	1.85	0.45	None	None	None	None	None	None	['f30p0036t0392r01', 'f30p0036t0392r02']
f30p0036t0392r01	588	609	None	3.52	6.73	0.75	3.21	21.02	1.92	0.54	None	None	None	None	None	None	['f30p0036t0406r01', 'f30p0036t0406r02']
f30p0036t0406r01	609	637.5	None	3.63	9.69	0.73	6.06	28.77	2.02	0.48	None	None	None	None	None	None	['f30p0036t0425r01', 'f30p0036t0425r02']
f30p0036t0425r01	637.5	658.5	None	4.62	8.71	0.67	4.08	20.95	1.86	0.54	None	None	None	None	None	None	['f30p0036t0439r01', 'f30p0036t0439r02']
f30p0036t0439r01	658.5	678	None	4.73	8.18	0.66	3.45	19.28	1.79	0.52	None	None	None	None	None	None	['f30p0036t0452r01', 'f30p0036t0452r02']
f30p0036t0452r01	678	700.5	None	4.29	8.47	0.65	4.18	22.75	1.86	0.55	None	None	None	None	None	None	['f30p0036t0467r01', 'f30p0036t0467r02']
f30p0036t0467r01	700.5	720	None	4.62	8.03	0.65	3.41	19.25	1.78	0.51	None	None	None	None	None	None	['f30p0036t0480r01', 'f30p0036t0480r02']
f30p0515t0243r01	364.5	385.5	None	3.77	6.74	0.71	2.98	21.02	1.73	0.54	None	None	None	None	None	None	['f30p0515t0257r01', 'f30p0515t0257r02']
f30p0515t0257r01	385.5	403.5	None	3.64	5.41	0.67	1.77	18	1.44	0.55	None	None	None	None	None	None	['f30p0515t0269r01', 'f30p0515t0269r02']
f30p0515t0269r01	403.5	429	None	2.97	6.39	0.66	3.42	25.28	1.78	0.53	None	None	None	None	None	None	['f30p0515t0286r01', 'f30p0515t0286r02']
f30p0515t0286r01	429	459	None	3.42	8.49	0.74	5.08	30	1.87	0.51	None	None	None	None	None	None	['f30p0515t0306r01', 'f30p0515t0306r02']
f30p0515t0306r01	459	474	None	4.3	6.51	0.7	2.2	14.98	1.74	0.47	None	None	None	None	None	None	['f30p0515t0316r01', 'f30p0515t0316r02']
f30p0515t0316r01	474	514.5	None	3.08	9.16	0.69	6.07	40.78	1.64	0.46	None	None	None	None	None	None	['f30p0515t0343r01', 'f30p0515t0343r02']
f30p0515t0343r01	514.5	541.5	None	4.2	9.73	0.68	5.53	27	1.88	0.54	None	None	None	None	None	None	['f30p0515t0361r01', 'f30p0515t0361r02']
f30p0515t0361r01	541.5	555	None	5.3	7.83	0.69	2.54	13.25	1.89	0.54	None	None	None	None	None	None	['f30p0515t0370r01', 'f30p0515t0370r02']
f30p0515t0370r01	555	576	None	4.2	7.85	0.75	3.65	21	1.85	0.51	None	None	None	None	None	None	['f30p0515t0384r01', 'f30p0515t0384r02']
f30p0515t0384r01	576	597	None	3.97	7.11	0.71	3.14	20.98	1.76	0.55	None	None	None	None	None	None	['f30p0515t0398r01', 'f30p0515t0398r02']
f30p0515t0398r01	597	616.5	None	3.91	6.79	0.7	2.88	19.75	1.67	0.52	None	None	None	None	None	None	['f30p0515t0411r01', 'f30p0515t0411r02']
f30p0515t0411r01	616.5	640.5	None	3.55	6.58	0.71	3.04	24	1.65	0.57	None	None	None	None	None	None	['f30p0515t0427r01', 'f30p0515t0427r02']
f30p0515t0427r01	640.5	666	None	3.75	7.77	0.68	4.01	25.25	1.72	0.4	None	None	None	None	None	None	['f30p0515t0444r01', 'f30p0515t0444r02']
f30p0515t0444r01	666	688.5	None	3.11	6.01	0.68	2.89	22.78	1.73	0.57	None	None	None	None	None	None	['f30p0515t0459r01', 'f30p0515t0459r02']
f30p0515t0459r01	688.5	718.5	None	3.44	8.05	0.68	4.61	29.98	1.79	0.58	None	None	None	None	None	None	['f30p0515t0479r01', 'f30p0515t0479r02']
f30p0515t0479r01	718.5	744	None	4.63	9.19	0.65	4.55	25.28	1.67	0.53	None	None	None	None	None	None	['f30p0515t0496r01', 'f30p0515t0496r02']
f30p0515t0496r01	744	772.5	None	4.87	10.23	0.68	5.36	28.69	1.59	0.51	None	None	None	None	None	None	['f30p0515t0515r01', 'f30p0515t0515r02']
f30p0689t0244r01	366	388.5	None	4.64	8.52	0.68	3.88	22.7	1.68	0.47	None	None	None	None	None	None	['f30p0689t0259r01', 'f30p0689t0259r02']
f30p0689t0259r01	388.5	415.5	None	4	7.86	0.68	3.87	27.05	1.5	0.53	None	None	None	None	None	None	['f30p0689t0277r01', 'f30p0689t0277r02']
f30p0689t0277r01	415.5	438	None	4.19	7.75	0.66	3.56	22.25	1.75	0.56	None	None	None	None	None	None	['f30p0689t0292r01', 'f30p0689t0292r02']
f30p0689t0292r01	438	468	None	4.31	10.7	0.67	6.39	29.97	1.85	0.54	None	None	None	None	None	None	['f30p0689t0312r01', 'f30p0689t0312r02']
f30p0689t0410r01	615	631.5	None	8.91	14.96	0.66	6.05	16.77	1.88	0.54	None	None	None	None	None	None	['f30p0689t0421r01', 'f30p0689t0421r02']
f30p0689t0421r01	631.5	649.5	None	8.03	13.65	0.64	5.61	17.98	1.78	0.46	None	None	None	None	None	None	['f30p0689t0433r01', 'f30p0689t0433r02']
f30p0689t0433r01	649.5	664.5	None	6.27	9.38	0.72	3.11	14.97	1.71	0.54	None	None	None	None	None	None	['f30p0689t0443r01', 'f30p0689t0443r02']
f30p0689t0443r01	664.5	685.5	None	5.07	9.25	0.75	4.18	21	1.69	0.45	None	None	None	None	None	None	['f30p0689t0457r01', 'f30p0689t0457r02']
f30p0689t0457r01	685.5	703.5	None	4.18	6.94	0.72	2.76	18.03	1.89	0.45	None	None	None	None	None	None	['f30p0689t0469r01', 'f30p0689t0469r02']
f30p0689t0469r01	703.5	724.5	None	3.09	5.75	0.76	2.66	21.02	1.83	0.46	None	None	None	None	None	None	['f30p0689t0483r01', 'f30p0689t0483r02']
f30p0689t0483r01	724.5	748.5	None	2.65	4.85	0.77	2.2	23.98	1.62	0.5	None	None	None	None	None	None	['f30p0689t0499r01', 'f30p0689t0499r02']
f30p0689t0499r01	748.5	786	None	2.43	7.17	0.77	4.74	37.22	1.71	0.48	None	None	None	None	None	None	['f30p0689t0524r01', 'f30p0689t0524r02']
f30p0689t0524r01	786	802.5	None	3.43	5.07	0.67	1.64	16.78	1.51	0.54	None	None	None	None	None	None	['f30p0689t0535r01', 'f30p0689t0535r02']
f30p0689t0535r01	802.5	819	None	2.75	3.99	0.74	1.25	16.25	1.49	0.61	None	None	None	None	None	None	['f30p0689t0546r01', 'f30p0689t0546r02']
f30p0689t0546r01	819	852	None	2.42	6.86	0.7	4.45	32.97	1.87	0.47	None	None	None	None	None	None	['f30p0689t0568r01', 'f30p0689t0568r02']
f30p0819t0247r01	370.5	415.5	None	3.33	10.92	0.69	7.6	45.03	1.62	0.52	None	None	None	None	None	None	['f30p0819t0277r01', 'f30p0819t0277r02']
f30p0819t0277r01	415.5	436.5	None	5.74	9.7	0.69	3.97	20.95	1.58	0.59	None	None	None	None	None	None	['f30p0819t0291r01', 'f30p0819t0291r02']
f30p0819t0291r01	436.5	454.5	None	5.72	9.59	0.73	3.87	18	1.71	0.48	None	None	None	None	None	None	['f30p0819t0303r01', 'f30p0819t0303r02']
f30p0819t0303r01	454.5	487.5	None	4.63	9.94	0.71	5.31	33.03	1.37	0.52	None	None	None	None	None	None	['f30p0819t0325r01', 'f30p0819t0325r02']
f30p0819t0325r01	487.5	508.5	None	5.19	8.4	0.74	3.21	21	1.45	0.5	None	None	None	None	None	None	['f30p0819t0339r01', 'f30p0819t0339r02']
f30p0819t0339r01	508.5	538.5	None	4.2	9.7	0.77	5.5	30	1.74	0.54	None	None	None	None	None	None	['f30p0819t0359r01', 'f30p0819t0359r02']
f30p0819t0359r01	538.5	565.5	None	5.28	12.67	0.71	7.39	26.98	1.95	0.38	None	None	None	None	None	None	['f30p0819t0377r01', 'f30p0819t0377r02']
f30p0819t0377r01	565.5	586.5	None	4.75	8.5	0.72	3.75	21.02	1.76	0.51	None	None	None	None	None	None	['f30p0819t0391r01', 'f30p0819t0391r02']
f30p0819t0391r01	586.5	604.5	None	4.3	7.05	0.65	2.75	18.02	1.74	0.53	None	None	None	None	None	None	['f30p0819t0403r01', 'f30p0819t0403r02']
f30p0819t0403r01	604.5	630	None	3.74	7.22	0.69	3.48	25.25	1.63	0.57	None	None	None	None	None	None	['f30p0819t0420r01', 'f30p0819t0420r02']
f30p0819t0420r01	630	648	None	4.12	6.77	0.65	2.65	17.98	1.64	0.51	None	None	None	None	None	None	['f30p0819t0432r01', 'f30p0819t0432r02']
f30p0819t0432r01	648	678	None	3.43	7.82	0.64	4.4	30.02	1.71	0.45	None	None	None	None	None	None	['f30p0819t0452r01', 'f30p0819t0452r02']
f30p0819t0452r01	678	708	None	3.52	7.39	0.64	3.87	30	1.54	0.54	None	None	None	None	None	None	['f30p0819t0472r01', 'f30p0819t0472r02']
f30p0819t0472r01	708	733.5	None	3.96	6.87	0.62	2.9	25.73	1.37	0.5	None	None	None	None	None	None	['f30p0819t0489r01', 'f30p0819t0489r02']
f30p0819t0489r01	733.5	769.5	None	3.41	8.38	0.66	4.96	36	1.54	0.55	None	None	None	None	None	None	['f30p0819t0513r01', 'f30p0819t0513r02']
f30p0819t0513r01	769.5	790.5	None	4.62	8.17	0.67	3.54	21.02	1.71	0.53	None	None	None	None	None	None	['f30p0819t0527r01', 'f30p0819t0527r02']
f30p0819t0527r01	790.5	811.5	None	4.31	7.8	0.68	3.49	21	1.75	0.55	None	None	None	None	None	None	['f30p0819t0541r01', 'f30p0819t0541r02']
f30p0819t0541r01	811.5	846	None	4.32	10.8	0.64	6.47	34.22	1.62	0.46	None	None	None	None	None	None	['f30p0819t0564r01', 'f30p0819t0564r02']
f31p0255t0248r01	372	400.5	None	7.51	16.61	0.67	9.1	28.72	1.7	0.56	None	None	None	None	None	None	['f31p0255t0267r01', 'f31p0255t0267r02']
f31p0255t0267r01	400.5	418.5	None	9.35	14.44	0.71	5.09	18.03	1.45	0.35	None	None	None	None	None	None	['f31p0255t0279r01', 'f31p0255t0279r02']
f31p0255t0303r01	454.5	463.5	None	9.36	11.23	0.72	1.87	9.02	1.28	0.32	None	None	None	None	None	None	['f31p0255t0309r01', 'f31p0255t0309r02']
f31p0255t0309r01	463.5	495	None	3.64	7.15	0.64	3.52	31.25	1.35	0.54	None	None	None	None	None	None	['f31p0255t0330r01', 'f31p0255t0330r02']
f31p0255t0330r01	495	513	None	3.85	6.06	0.69	2.21	18.03	1.57	0.56	None	None	None	None	None	None	['f31p0255t0342r01', 'f31p0255t0342r02']
f31p0255t0342r01	513	547.5	None	3.42	8.82	0.7	5.4	34.72	1.7	0.54	None	None	None	None	None	None	['f31p0255t0365r01', 'f31p0255t0365r02']
f31p0255t0365r01	547.5	574.5	None	4.74	9.49	0.74	4.75	26.97	1.56	0.49	None	None	None	None	None	None	['f31p0255t0383r01', 'f31p0255t0383r02']
f31p0255t0383r01	574.5	600	None	4.64	9.3	0.7	4.66	25.28	1.63	0.52	None	None	None	None	None	None	['f31p0255t0400r01', 'f31p0255t0400r02']
f31p0255t0400r01	600	634.5	None	4.87	13.59	0.69	8.72	34.81	1.85	0.56	None	None	None	None	None	None	['f31p0255t0423r01', 'f31p0255t0423r02']
f31p0255t0423r01	634.5	679.5	None	7.6	15.66	0.65	8.05	44.94	1.09	0.46	None	None	None	None	None	None	['f31p0255t0453r02', 'f31p0255t0453r03']
f31p0299t0387r01	580.5	604.5	None	3.42	5.93	0.71	2.52	24.02	1.48	0.49	None	None	None	None	None	None	['f31p0299t0403r01', 'f31p0299t0403r02']
f31p0299t0403r01	604.5	634.5	None	2.91	6.59	0.69	3.67	30.03	1.63	0.49	None	None	None	None	None	None	['f31p0299t0423r01', 'f31p0299t0423r02']
f31p0299t0423r01	634.5	657	None	3.22	6.34	0.67	3.12	22.19	1.9	0.52	None	None	None	None	None	None	['f31p0299t0438r01', 'f31p0299t0438r02']
f31p0299t0438r01	657	684	None	3.3	6.88	0.72	3.58	27.02	1.71	0.5	None	None	None	None	None	None	['f31p0299t0456r01', 'f31p0299t0456r02']
f31p0299t0456r01	684	703.5	None	3.47	6.01	0.7	2.54	19.77	1.72	0.49	None	None	None	None	None	None	['f31p0299t0469r01', 'f31p0299t0469r02']
f31p0299t0469r01	703.5	727.5	None	2.97	5.62	0.69	2.65	23.97	1.56	0.53	None	None	None	None	None	None	['f31p0299t0485r01', 'f31p0299t0485r02']
f31p0299t0485r01	727.5	774	None	3	12.7	0.68	9.7	46.28	1.91	0.55	None	None	None	None	None	None	['f31p0299t0516r01', 'f31p0299t0516r02']
f31p0386t0241r01	361.5	400.5	None	3.69	10.84	0.71	7.15	38.97	1.69	0.49	None	None	None	None	None	None	['f31p0386t0267r01', 'f31p0386t0267r02']
f31p0386t0267r01	400.5	423	None	5.32	9.57	0.69	4.25	22.27	1.56	0.53	None	None	None	None	None	None	['f31p0386t0282r01', 'f31p0386t0282r02']
f31p0386t0282r01	423	438	None	5.06	7.3	0.69	2.25	15.03	1.55	0.53	None	None	None	None	None	None	['f31p0386t0292r01', 'f31p0386t0292r02']
f31p0386t0292r01	438	472.5	None	3.85	8.98	0.69	5.12	34.69	1.47	0.45	None	None	None	None	None	None	['f31p0386t0315r01', 'f31p0386t0315r02']
f31p0386t0315r01	472.5	502.5	None	4	5.4	0.69	1.4	30.03	0.86	0.51	None	None	None	None	None	None	['f31p0386t0335r01', 'f31p0386t0335r02']
f31p0473t0241r01	361.5	376.5	None	5.52	8.56	0.74	3.05	15	1.83	0.53	None	None	None	None	None	None	['f31p0473t0251r01', 'f31p0473t0251r02']
f31p0473t0251r01	376.5	393	None	4.53	7.24	0.77	2.71	16.27	1.79	0.46	None	None	None	None	None	None	['f31p0473t0262r01', 'f31p0473t0262r02']
f31p0473t0262r01	393	423	None	3.37	7.74	0.76	4.38	29.98	1.69	0.53	None	None	None	None	None	None	['f31p0473t0282r01', 'f31p0473t0282r02']
f31p0473t0282r01	423	444	None	4.11	7	0.71	2.89	21.02	1.59	0.52	None	None	None	None	None	None	['f31p0473t0296r01', 'f31p0473t0296r02']
f31p0473t0296r01	444	463.5	None	3.67	6.21	0.71	2.54	19.73	1.64	0.48	None	None	None	None	None	None	['f31p0473t0309r01', 'f31p0473t0309r02']
f31p0473t0309r01	463.5	486	None	2.98	5.4	0.7	2.42	22.25	1.53	0.52	None	None	None	None	None	None	['f31p0473t0324r01', 'f31p0473t0324r02']
f31p0473t0369r01	553.5	574.5	None	4.07	7.3	0.67	3.23	20.98	1.74	0.56	None	None	None	None	None	None	['f31p0473t0383r01', 'f31p0473t0383r02']
f31p0473t0383r01	574.5	598.5	None	4.11	8.15	0.69	4.04	24.03	1.71	0.56	None	None	None	None	None	None	['f31p0473t0399r01', 'f31p0473t0399r02']
f31p0473t0399r01	598.5	619.5	None	4.54	7.89	0.71	3.35	21	1.63	0.66	None	None	None	None	None	None	['f31p0473t0413r01', 'f31p0473t0413r02']
f31p0473t0413r01	619.5	639	None	5.18	8.84	0.72	3.67	19.25	1.65	0.5	None	None	None	None	None	None	['f31p0473t0426r01', 'f31p0473t0426r02']
f31p0473t0426r01	639	667.5	None	4.41	9.64	0.7	5.23	28.75	1.67	0.53	None	None	None	None	None	None	['f31p0473t0445r01', 'f31p0473t0445r02']
f31p0473t0445r01	667.5	687	None	5.08	9.01	0.7	3.93	19.25	1.78	0.51	None	None	None	None	None	None	['f31p0473t0458r01', 'f31p0473t0458r02']
f31p0473t0458r01	687	718.5	None	4.56	11.05	0.7	6.49	31.77	1.69	0.54	None	None	None	None	None	None	['f31p0473t0479r01', 'f31p0473t0479r02']
f31p0473t0479r01	718.5	741	None	5.96	10.59	0.72	4.63	22.22	1.54	0.42	None	None	None	None	None	None	['f31p0473t0494r01', 'f31p0473t0494r02']
f31p0473t0494r01	741	762	None	4.42	7.75	0.68	3.33	21.03	1.66	0.52	None	None	None	None	None	None	['f31p0473t0508r01', 'f31p0473t0508r02']
f31p0473t0508r01	762	790.5	None	4	9.21	0.69	5.21	28.75	1.77	0.45	None	None	None	None	None	None	['f31p0473t0527r01', 'f31p0473t0527r02']
f31p0473t0527r01	790.5	807	None	4.11	6.21	0.68	2.11	16.27	1.63	0.51	None	None	None	None	None	None	['f31p0473t0538r01', 'f31p0473t0538r02']
f31p0473t0538r01	807	847.5	None	3.19	10.06	0.69	6.87	40.69	1.68	0.55	None	None	None	None	None	None	['f31p0473t0565r01', 'f31p0473t0565r02']
f31p0690t0261r01	391.5	403.5	None	4.51	6.22	0.73	1.71	11.97	1.54	0.5	None	None	None	None	None	None	['f31p0690t0269r01', 'f31p0690t0269r02']
f31p0690t0269r01	403.5	436.5	None	3.11	7.58	0.69	4.46	32.97	1.62	0.59	None	None	None	None	None	None	['f31p0690t0291r01', 'f31p0690t0291r02']
f31p0690t0291r01	436.5	448.5	None	4.45	5.98	0.67	1.53	12.03	1.56	0.57	None	None	None	None	None	None	['f31p0690t0299r01', 'f31p0690t0299r02']
f31p0690t0299r01	448.5	472.5	None	3.41	6.8	0.66	3.39	23.97	1.79	0.49	None	None	None	None	None	None	['f31p0690t0315r01', 'f31p0690t0315r02']
f31p0690t0315r01	472.5	504	None	3.33	7.79	0.64	4.46	31.27	1.66	0.54	None	None	None	None	None	None	['f31p0690t0336r01', 'f31p0690t0336r02']
f31p0690t0336r01	504	529.5	None	4.2	8.33	0.66	4.12	25.78	1.69	0.48	None	None	None	None	None	None	['f31p0690t0353r01', 'f31p0690t0353r02']
f31p0690t0353r01	529.5	555	None	3.98	7.28	0.68	3.3	25.23	1.48	0.5	None	None	None	None	None	None	['f31p0690t0370r01', 'f31p0690t0370r02']
f31p0690t0370r01	555	580.5	None	3.64	6.74	0.69	3.1	25.73	1.43	0.49	None	None	None	None	None	None	['f31p0690t0387r01', 'f31p0690t0387r02']
f31p0690t0387r01	580.5	618	None	3.3	7.39	0.67	4.09	37.22	1.29	0.51	None	None	None	None	None	None	['f31p0690t0412r01', 'f31p0690t0412r02']
f31p0690t0412r01	618	640.5	None	3.74	6.71	0.72	2.97	22.77	1.58	0.53	None	None	None	None	None	None	['f31p0690t0427r01', 'f31p0690t0427r02']
f31p0690t0427r01	640.5	661.5	None	3.56	5.96	0.7	2.4	20.98	1.48	0.52	None	None	None	None	None	None	['f31p0690t0441r01', 'f31p0690t0441r02']
f31p0690t0441r01	661.5	684	None	3.08	5.85	0.7	2.77	22.27	1.72	0.52	None	None	None	None	None	None	['f31p0690t0456r01', 'f31p0690t0456r02']
f31p0690t0456r01	684	714	None	3.04	7.71	0.7	4.66	30	1.84	0.52	None	None	None	None	None	None	['f31p0690t0476r01', 'f31p0690t0476r02']
f32p0082t0241r01	361.5	381	None	4.62	7.89	0.75	3.27	19.27	1.71	0.55	None	None	None	None	None	None	['f32p0082t0254r01', 'f32p0082t0254r02']
f32p0082t0254r01	381	397.5	None	4.31	6.59	0.75	2.28	16.72	1.71	0.48	None	None	None	None	None	None	['f32p0082t0265r01', 'f32p0082t0265r02']
f32p0082t0265r01	397.5	432	None	3.15	7.78	0.74	4.63	34.25	1.63	0.57	None	None	None	None	None	None	['f32p0082t0288r01', 'f32p0082t0288r02']
f32p0082t0288r01	432	447	None	4.43	6.75	0.73	2.31	14.98	1.73	0.56	None	None	None	None	None	None	['f32p0082t0298r01', 'f32p0082t0298r02']
f32p0082t0298r01	447	469.5	None	3.75	8	0.71	4.25	22.77	2.02	0.49	None	None	None	None	None	None	['f32p0082t0313r01', 'f32p0082t0313r02']
f32p0082t0313r01	469.5	493.5	None	3.91	7.71	0.7	3.8	23.98	1.79	0.5	None	None	None	None	None	None	['f32p0082t0329r01', 'f32p0082t0329r02']
f32p0082t0329r01	493.5	517.5	None	3.89	7.16	0.68	3.27	24	1.54	0.52	None	None	None	None	None	None	['f32p0082t0345r01', 'f32p0082t0345r02']
f32p0082t0345r01	517.5	540	None	3.74	6.74	0.72	3	22.3	1.65	0.49	None	None	None	None	None	None	['f32p0082t0360r01', 'f32p0082t0360r02']
f32p0082t0360r01	540	561	None	3.33	6.24	0.75	2.91	20.97	1.85	0.57	None	None	None	None	None	None	['f32p0082t0374r01', 'f32p0082t0374r02']
f32p0082t0374r01	561	591	None	3.56	8.28	0.72	4.71	29.98	1.78	0.57	None	None	None	None	None	None	['f32p0082t0394r01', 'f32p0082t0394r02']
f32p0082t0394r01	591	622.5	None	4.73	13.79	0.65	9.05	31.77	2.02	0.59	None	None	None	None	None	None	['f32p0082t0415r01', 'f32p0082t0415r02']
f32p0082t0415r01	622.5	636	None	8.16	12.02	0.69	3.86	13.27	1.81	0.56	None	None	None	None	None	None	['f32p0082t0424r01', 'f32p0082t0424r02']
f32p0082t0424r01	636	657	None	6.72	12.77	0.7	6.05	20.97	1.88	0.49	None	None	None	None	None	None	['f32p0082t0438r01', 'f32p0082t0438r02']
f32p0082t0438r01	657	687	None	6.27	14.55	0.68	8.27	30.02	1.71	0.42	None	None	None	None	None	None	['f32p0082t0458r01', 'f32p0082t0458r02']
f32p0082t0458r01	687	703.5	None	6.07	10.07	0.67	4	16.77	1.83	0.59	None	None	None	None	None	None	['f32p0082t0469r01', 'f32p0082t0469r02']
f32p0082t0469r01	703.5	724.5	None	5.98	10.57	0.67	4.59	21	1.69	0.6	None	None	None	None	None	None	['f32p0082t0483r01', 'f32p0082t0483r02']
f32p0082t0483r01	724.5	742.5	None	6.39	10.06	0.67	3.67	17.98	1.59	0.56	None	None	None	None	None	None	['f32p0082t0495r01', 'f32p0082t0495r02']
f32p0082t0495r01	742.5	757.5	None	5.64	8.16	0.65	2.53	15	1.6	0.59	None	None	None	None	None	None	['f32p0082t0505r01', 'f32p0082t0505r02']
f32p0082t0505r01	757.5	774	None	4.84	7.66	0.67	2.81	16.27	1.74	0.49	None	None	None	None	None	None	['f32p0082t0516r01', 'f32p0082t0516r02']
f32p0082t0516r01	774	789	None	3.77	5.7	0.76	1.93	14.97	1.68	0.64	None	None	None	None	None	None	['f32p0082t0526r01', 'f32p0082t0526r02']
f32p0082t0526r01	789	807	None	3.67	5.95	0.73	2.28	18.05	1.76	0.55	None	None	None	None	None	None	['f32p0082t0538r01', 'f32p0082t0538r02']
f32p0082t0538r01	807	826.5	None	3.3	5.64	0.71	2.34	19.73	1.74	0.57	None	None	None	None	None	None	['f32p0082t0551r01', 'f32p0082t0551r02']
f32p0082t0551r01	826.5	856.5	None	3.22	7.87	0.72	4.65	29.98	1.83	0.46	None	None	None	None	None	None	['f32p0082t0571r01', 'f32p0082t0571r02']
f32p0299t0257r01	385.5	435	None	2.09	5.74	0.71	3.65	49.28	1.15	0.51	None	None	None	None	None	None	['f32p0299t0290r01', 'f32p0299t0290r02']
f32p0299t0290r01	435	460.5	None	2.91	5.07	0.75	2.16	25.73	1.37	0.52	None	None	None	None	None	None	['f32p0299t0307r01', 'f32p0299t0307r02']
f32p0299t0307r01	460.5	484.5	None	2.65	4.77	0.83	2.12	24	1.6	0.56	None	None	None	None	None	None	['f32p0299t0323r01', 'f32p0299t0323r02']
f33p0082t0255r01	382.5	403.5	None	3.22	5.72	0.79	2.5	21	1.84	0.58	None	None	None	None	None	None	['f33p0082t0269r01', 'f33p0082t0269r02']
f33p0082t0269r01	403.5	418.5	None	3.3	5.1	0.78	1.8	15.02	1.75	0.51	None	None	None	None	None	None	['f33p0082t0279r01', 'f33p0082t0279r02']
f33p0082t0279r01	418.5	445.5	None	2.59	5.34	0.74	2.75	27.02	1.65	0.49	None	None	None	None	None	None	['f33p0082t0297r01', 'f33p0082t0297r02']
f33p0213t0253r01	379.5	400.5	None	4	7.5	0.71	3.5	20.97	1.76	0.48	None	None	None	None	None	None	['f33p0213t0267r01', 'f33p0213t0267r02']
f33p0213t0267r01	400.5	423	None	3.63	6.17	0.68	2.54	22.25	1.54	0.52	None	None	None	None	None	None	['f33p0213t0282r01', 'f33p0213t0282r02']
f33p0213t0282r01	423	460.5	None	3.19	7.7	0.73	4.5	37.78	1.42	0.53	None	None	None	None	None	None	['f33p0213t0307r01', 'f33p0213t0307r02']
f33p0213t0307r01	460.5	481.5	None	4.09	7.44	0.77	3.34	21.02	1.7	0.51	None	None	None	None	None	None	['f33p0213t0321r01', 'f33p0213t0321r02']
f33p0213t0321r01	481.5	511.5	None	3.78	9.28	0.75	5.5	29.98	1.85	0.51	None	None	None	None	None	None	['f33p0213t0341r01', 'f33p0213t0341r02']
f33p0213t0341r01	511.5	534	None	4.74	8.65	0.72	3.91	22.27	1.72	0.51	None	None	None	None	None	None	['f33p0213t0356r01', 'f33p0213t0356r02']
f33p0213t0356r01	534	555	None	4.45	7.59	0.7	3.14	20.98	1.57	0.46	None	None	None	None	None	None	['f33p0213t0370r01', 'f33p0213t0370r02']
f33p0213t0370r01	555	583.5	None	3.52	7.2	0.7	3.68	28.75	1.55	0.51	None	None	None	None	None	None	['f33p0213t0389r01', 'f33p0213t0389r02']
f33p0213t0389r01	583.5	619.5	None	3.66	7.94	0.74	4.29	36	1.36	0.55	None	None	None	None	None	None	['f33p0213t0413r01', 'f33p0213t0413r02']
f33p0213t0413r01	619.5	648	None	4.38	8.66	0.74	4.29	28.25	1.53	0.52	None	None	None	None	None	None	['f33p0213t0432r01', 'f33p0213t0432r02']
f33p0213t0432r01	648	670.5	None	4.54	8.26	0.71	3.71	22.73	1.67	0.52	None	None	None	None	None	None	['f33p0213t0447r01', 'f33p0213t0447r02']
f33p0213t0447r01	670.5	700.5	None	4.29	9.66	0.72	5.37	30.03	1.61	0.53	None	None	None	None	None	None	['f33p0213t0467r01', 'f33p0213t0467r02']
f33p0213t0467r01	700.5	730.5	None	5.1	12.25	0.7	7.15	30	1.83	0.58	None	None	None	None	None	None	['f33p0213t0487r01', 'f33p0213t0487r02']
f33p0213t0487r01	730.5	751.5	None	7.16	13.23	0.68	6.07	21	1.82	0.52	None	None	None	None	None	None	['f33p0213t0501r01', 'f33p0213t0501r02']
f33p0213t0501r01	751.5	769.5	None	6.84	10.72	0.73	3.88	18	1.58	0.54	None	None	None	None	None	None	['f33p0213t0513r01', 'f33p0213t0513r02']
f33p0213t0513r01	769.5	784.5	None	5.74	8.78	0.72	3.04	14.97	1.68	0.6	None	None	None	None	None	None	['f33p0213t0523r01', 'f33p0213t0523r02']
f33p0213t0523r01	784.5	798	None	5.31	7.71	0.7	2.4	13.27	1.78	0.59	None	None	None	None	None	None	['f33p0213t0532r01', 'f33p0213t0532r02']
f33p0213t0532r01	798	813	None	4.52	6.95	0.69	2.43	15	1.8	0.52	None	None	None	None	None	None	['f33p0213t0542r01', 'f33p0213t0542r02']
f33p0213t0542r01	813	835.5	None	3.58	7.16	0.69	3.58	22.77	1.85	0.5	None	None	None	None	None	None	['f33p0213t0557r01', 'f33p0213t0557r02']
f33p0213t0557r01	835.5	865.5	None	3.56	8.16	0.67	4.59	29.98	1.72	0.5	None	None	None	None	None	None	['f33p0213t0577r01', 'f33p0213t0577r02']
f33p0343t0244r01	366	388.5	None	3.67	6.74	0.71	3.07	22.77	1.62	0.49	None	None	None	None	None	None	['f33p0343t0259r01', 'f33p0343t0259r02']
f33p0343t0259r01	388.5	411	None	3.32	6.22	0.71	2.9	22.22	1.84	0.55	None	None	None	None	None	None	['f33p0343t0274r01', 'f33p0343t0274r02']
f33p0343t0373r01	559.5	583.5	None	4.29	8.67	0.71	4.38	24.02	1.83	0.52	None	None	None	None	None	None	['f33p0343t0389r01', 'f33p0343t0389r02']
f33p0343t0389r01	583.5	607.5	None	4.53	7.78	0.71	3.25	23.98	1.48	0.49	None	None	None	None	None	None	['f33p0343t0405r01', 'f33p0343t0405r02']
f33p0343t0405r01	607.5	633	None	3.78	6.91	0.74	3.13	25.27	1.5	0.56	None	None	None	None	None	None	['f33p0343t0422r01', 'f33p0343t0422r02']
f33p0343t0422r01	633	657	None	3.89	7.52	0.73	3.64	23.97	1.8	0.53	None	None	None	None	None	None	['f33p0343t0438r01', 'f33p0343t0438r02']
f33p0343t0438r01	657	684	None	4	9.52	0.78	5.53	27.02	1.96	0.45	None	None	None	None	None	None	['f33p0343t0456r01', 'f33p0343t0456r02']
f33p0343t0456r01	684	709.5	None	4.32	8.69	0.73	4.37	25.77	1.63	0.57	None	None	None	None	None	None	['f33p0343t0473r01', 'f33p0343t0473r02']
f33p0343t0473r01	709.5	723	None	4.95	7.06	0.75	2.11	13.27	1.66	0.57	None	None	None	None	None	None	['f33p0343t0482r01', 'f33p0343t0482r02']
f33p0343t0511r01	766.5	792	None	3.77	6.62	0.68	2.86	25.25	1.49	0.56	None	None	None	None	None	None	['f33p0343t0528r01', 'f33p0343t0528r02']
f33p0343t0528r01	792	808.5	None	3.74	5.98	0.69	2.24	16.75	1.63	0.51	None	None	None	None	None	None	['f33p0343t0539r01', 'f33p0343t0539r02']
f33p0343t0539r01	808.5	841.5	None	3.07	7.14	0.7	4.07	33.03	1.54	0.5	None	None	None	None	None	None	['f33p0343t0561r01', 'f33p0343t0561r02']
f33p0387t0337r01	505.5	528	None	4.95	9.74	0.67	4.79	22.23	1.81	0.52	None	None	None	None	None	None	['f33p0387t0352r01', 'f33p0387t0352r02']
f33p0387t0352r01	528	543	None	5.06	7.32	0.67	2.26	15.03	1.6	0.53	None	None	None	None	None	None	['f33p0387t0362r01', 'f33p0387t0362r02']
f33p0387t0362r01	543	568.5	None	3.85	6.64	0.62	2.79	25.72	1.38	0.58	None	None	None	None	None	None	['f33p0387t0379r01', 'f33p0387t0379r02']
f33p0387t0379r01	568.5	589.5	None	3.85	6.46	0.66	2.61	21.06	1.44	0.5	None	None	None	None	None	None	['f33p0387t0393r01', 'f33p0387t0393r02']
f33p0387t0393r01	589.5	618	None	3.2	6.01	0.59	2.81	28.17	1.41	0.48	None	None	None	None	None	None	['f33p0387t0412r01', 'f33p0387t0412r02']
f33p0387t0412r01	618	646.5	None	2.86	6.3	0.61	3.44	28.78	1.58	0.58	None	None	None	None	None	None	['f33p0387t0431r01', 'f33p0387t0431r02']
f33p0387t0431r01	646.5	670.5	None	3.63	6.84	0.64	3.21	23.97	1.65	0.56	None	None	None	None	None	None	['f33p0387t0447r01', 'f33p0387t0447r02']
f33p0387t0447r01	670.5	694.5	None	3.85	7.3	0.66	3.45	24	1.68	0.48	None	None	None	None	None	None	['f33p0387t0463r01', 'f33p0387t0463r02']
f33p0387t0463r01	694.5	721.5	None	3.52	7.66	0.71	4.14	27.03	1.7	0.53	None	None	None	None	None	None	['f33p0387t0481r01', 'f33p0387t0481r02']
f33p0387t0481r01	721.5	739.5	None	4.08	7.02	0.71	2.93	18.02	1.98	0.51	None	None	None	None	None	None	['f33p0387t0493r01', 'f33p0387t0493r02']
f33p0387t0493r01	739.5	754.5	None	3.56	5.54	0.69	1.98	14.97	1.9	0.54	None	None	None	None	None	None	['f33p0387t0503r01', 'f33p0387t0503r02']
f33p0387t0503r01	754.5	786	None	2.99	7.98	0.79	4.99	31.23	1.82	0.62	None	None	None	None	None	None	['f33p0387t0524r01', 'f33p0387t0524r02']
f33p0387t0524r01	786	801	None	4.96	7.54	0.73	2.57	15.02	1.8	0.48	None	None	None	None	None	None	['f33p0387t0534r01', 'f33p0387t0534r02']
f33p0387t0534r01	801	816	None	3.64	5.59	0.72	1.95	15.02	1.71	0.52	None	None	None	None	None	None	['f33p0387t0544r01', 'f33p0387t0544r02']
f33p0387t0544r01	816	835.5	None	2.89	4.74	0.69	1.85	19.75	1.62	0.49	None	None	None	None	None	None	['f33p0387t0557r01', 'f33p0387t0557r02']
f33p0387t0557r01	835.5	870	None	2.31	5.5	0.67	3.19	34.22	1.5	0.52	None	None	None	None	None	None	['f33p0387t0580r01', 'f33p0387t0580r02']
f33p0560t0259r01	388.5	408	None	2.98	4.88	0.67	1.91	19.22	1.63	0.51	None	None	None	None	None	None	['f33p0560t0272r01', 'f33p0560t0272r02']
f33p0560t0272r01	408	441	None	2.48	5.19	0.66	2.71	33.03	1.48	0.47	None	None	None	None	None	None	['f33p0560t0294r01', 'f33p0560t0294r02']
f33p0560t0294r01	441	477	None	2.42	5.48	0.65	3.06	36.03	1.36	0.54	None	None	None	None	None	None	['f33p0560t0318r01', 'f33p0560t0318r02']
f33p0560t0318r01	477	501	None	2.97	5.62	0.66	2.65	23.97	1.73	0.53	None	None	None	None	None	None	['f33p0560t0334r01', 'f33p0560t0334r02']
f33p0560t0334r01	501	522	None	2.97	5.2	0.68	2.22	21	1.58	0.51	None	None	None	None	None	None	['f33p0560t0348r01', 'f33p0560t0348r02']
f33p0560t0348r01	522	564	None	2.64	8.68	0.68	6.04	41.97	1.69	0.45	None	None	None	None	None	None	['f33p0560t0376r01', 'f33p0560t0376r02']
f33p0560t0376r01	564	586.5	None	3.91	7.22	0.66	3.31	22.78	1.62	0.54	None	None	None	None	None	None	['f33p0560t0391r01', 'f33p0560t0391r02']
f33p0560t0391r01	586.5	604.5	None	3.88	6.16	0.68	2.29	18.02	1.67	0.5	None	None	None	None	None	None	['f33p0560t0403r01', 'f33p0560t0403r02']
f33p0560t0403r01	604.5	631.5	None	3.08	6.39	0.68	3.31	26.98	1.7	0.48	None	None	None	None	None	None	['f33p0560t0421r01', 'f33p0560t0421r02']
f33p0560t0421r01	631.5	655.5	None	3.08	5.66	0.72	2.58	23.97	1.56	0.53	None	None	None	None	None	None	['f33p0560t0437r01', 'f33p0560t0437r02']
f33p0560t0437r01	655.5	682.5	None	3.02	6.84	0.74	3.82	27	1.87	0.51	None	None	None	None	None	None	['f33p0560t0455r01', 'f33p0560t0455r02']
f33p0560t0455r01	682.5	720	None	3.47	10.79	0.68	7.32	37.28	1.91	0.56	None	None	None	None	None	None	['f33p0560t0480r01', 'f33p0560t0480r02']
f33p0560t0480r01	720	739.5	None	6.05	11.53	0.71	5.48	19.78	1.93	0.48	None	None	None	None	None	None	['f33p0560t0493r01', 'f33p0560t0493r02']
f33p0560t0493r01	739.5	754.5	None	5.55	8.3	0.69	2.75	14.97	1.75	0.53	None	None	None	None	None	None	['f33p0560t0503r01', 'f33p0560t0503r02']
f33p0560t0503r01	754.5	772.5	None	4.41	7.62	0.68	3.21	18	1.81	0.51	None	None	None	None	None	None	['f33p0560t0515r01', 'f33p0560t0515r02']
f33p0560t0515r01	772.5	792	None	3.86	6.53	0.68	2.67	19.25	1.68	0.47	None	None	None	None	None	None	['f33p0560t0528r01', 'f33p0560t0528r02']
f33p0560t0528r01	792	813	None	3.09	5.4	0.67	2.31	21	1.71	0.53	None	None	None	None	None	None	['f33p0560t0542r01', 'f33p0560t0542r02']
f33p0560t0542r01	813	841.5	None	2.86	6.41	0.67	3.55	28.78	1.64	0.48	None	None	None	None	None	None	['f33p0560t0561r01', 'f33p0560t0561r02']
f33p0691t0247r01	370.5	387	None	4.43	6.72	0.67	2.29	16.2	1.61	0.54	None	None	None	None	None	None	['f33p0691t0258r01', 'f33p0691t0258r02']
f33p0691t0258r01	387	408	None	3.63	6.09	0.68	2.46	21.02	1.54	0.54	None	None	None	None	None	None	['f33p0691t0272r01', 'f33p0691t0272r02']
f33p0691t0272r01	408	430.5	None	3.31	5.76	0.67	2.46	22.75	1.5	0.51	None	None	None	None	None	None	['f33p0691t0287r01', 'f33p0691t0287r02']
f33p0778t0241r01	361.5	381	None	4.47	6.97	0.7	2.51	19.27	1.43	0.51	None	None	None	None	None	None	['f33p0778t0254r01', 'f33p0778t0254r02']
f33p0778t0254r01	381	402	None	3.55	5.98	0.73	2.43	20.98	1.6	0.53	None	None	None	None	None	None	['f33p0778t0268r01', 'f33p0778t0268r02']
f33p0778t0268r01	402	420	None	3.15	5.66	0.72	2.51	17.97	1.94	0.52	None	None	None	None	None	None	['f33p0778t0280r01', 'f33p0778t0280r02']
f33p0778t0280r01	420	451.5	None	2.96	7.53	0.69	4.57	31.77	1.72	0.51	None	None	None	None	None	None	['f33p0778t0301r01', 'f33p0778t0301r02']
f33p0778t0301r01	451.5	472.5	None	3.88	7.06	0.66	3.18	20.98	1.74	0.51	None	None	None	None	None	None	['f33p0778t0315r01', 'f33p0778t0315r02']
f33p0778t0315r01	472.5	499.5	None	3.63	8.4	0.67	4.77	27.02	1.85	0.49	None	None	None	None	None	None	['f33p0778t0333r01', 'f33p0778t0333r02']
f33p0778t0333r01	499.5	525	None	4.08	8.27	0.7	4.18	25.25	1.73	0.51	None	None	None	None	None	None	['f33p0778t0350r01', 'f33p0778t0350r02']
f33p0778t0350r01	525	546	None	4.23	7.32	0.69	3.09	21.02	1.63	0.54	None	None	None	None	None	None	['f33p0778t0364r01', 'f33p0778t0364r02']
f33p0821t0247r01	370.5	396	None	4.53	9.43	0.69	4.9	25.2	1.75	0.53	None	None	None	None	None	None	['f33p0821t0264r01', 'f33p0821t0264r02']
f33p0821t0264r01	396	427.5	None	4.98	9.41	0.67	4.42	31.78	1.3	0.59	None	None	None	None	None	None	['f33p0821t0285r01', 'f33p0821t0285r02']
f33p0821t0285r01	427.5	451.5	None	5.54	7.69	0.67	2.15	23.98	0.84	0.59	None	None	None	None	None	None	['f33p0821t0301r01', 'f33p0821t0301r02']
f33p0821t0301r01	451.5	475.5	None	4.51	6.96	0.67	2.45	24	1.2	0.46	None	None	None	None	None	None	['f33p0821t0317r01', 'f33p0821t0317r02']
f33p0821t0350r01	525	552	None	2.64	7.09	0.85	4.45	27.02	2.35	0.47	None	None	None	None	None	None	['f33p0821t0368r01', 'f33p0821t0368r02']
f33p0821t0368r01	552	579	None	3.33	8.19	0.75	4.86	27	2.02	0.51	None	None	None	None	None	None	['f33p0821t0386r01', 'f33p0821t0386r02']
f33p0821t0386r01	579	610.5	None	4.2	11.04	0.74	6.84	31.75	1.92	0.46	None	None	None	None	None	None	['f33p0821t0407r01', 'f33p0821t0407r02']
f33p0821t0407r01	610.5	619.5	None	5.06	6.74	0.74	1.68	8.98	1.98	0.51	None	None	None	None	None	None	['f33p0821t0413r01', 'f33p0821t0413r02']
f33p0821t0413r01	619.5	637.5	None	3.41	6.32	0.73	2.91	18.05	2.09	0.49	None	None	None	None	None	None	['f33p0821t0425r01', 'f33p0821t0425r02']
f33p0821t0425r01	637.5	657	None	3.11	5.59	0.76	2.48	19.17	1.9	0.44	None	None	None	None	None	None	['f33p0821t0438r01', 'f33p0821t0438r02']
f33p0821t0438r01	657	702	None	2.44	8.02	0.7	5.57	45.03	1.57	0.53	None	None	None	None	None	None	['f33p0821t0468r01', 'f33p0821t0468r02']
f33p0821t0493r01	739.5	763.5	None	3.39	6.74	0.67	3.36	23.95	1.79	0.59	None	None	None	None	None	None	['f33p0821t0509r01', 'f33p0821t0509r02']
f33p0821t0509r01	763.5	778.5	None	3.97	6.06	0.66	2.09	15.03	1.69	0.53	None	None	None	None	None	None	['f33p0821t0519r01', 'f33p0821t0519r02']
f33p0821t0519r01	778.5	793.5	None	3.19	4.8	0.67	1.61	15	1.64	0.5	None	None	None	None	None	None	['f33p0821t0529r01', 'f33p0821t0529r02']
f33p0821t0529r01	793.5	840	None	2.42	8.52	0.67	6.1	46.22	1.64	0.5	None	None	None	None	None	None	['f33p0821t0560r01', 'f33p0821t0560r02']
f33p0821t0560r01	840	855	None	4.3	6.38	0.7	2.08	15	1.71	0.5	None	None	None	None	None	None	['f33p0821t0570r01', 'f33p0821t0570r02']
f34p0038t0267r01	400.5	417	None	4.08	6.61	0.74	2.53	16.27	1.86	0.47	None	None	None	None	None	None	['f34p0038t0278r01', 'f34p0038t0278r02']
f34p0038t0278r01	417	439.5	None	3.09	6.04	0.68	2.95	22.77	1.71	0.54	None	None	None	None	None	None	['f34p0038t0293r01', 'f34p0038t0293r02']
f34p0038t0293r01	439.5	459	None	3.24	5.39	0.72	2.16	19.23	1.73	0.46	None	None	None	None	None	None	['f34p0038t0306r01', 'f34p0038t0306r02']
f34p0038t0306r01	459	487.5	None	2.48	5.31	0.7	2.83	28.75	1.54	0.5	None	None	None	None	None	None	['f34p0038t0325r01', 'f34p0038t0325r02']
f34p0038t0325r01	487.5	519	None	2.66	5.95	0.69	3.28	31.23	1.69	0.54	None	None	None	None	None	None	['f34p0038t0346r01', 'f34p0038t0346r02']
f34p0038t0346r01	519	550.5	None	3.19	7.59	0.69	4.4	31.77	1.59	0.52	None	None	None	None	None	None	['f34p0038t0367r01', 'f34p0038t0367r02']
f34p0038t0367r01	550.5	583.5	None	3.96	9.03	0.72	5.07	33	1.54	0.54	None	None	None	None	None	None	['f34p0038t0389r01', 'f34p0038t0389r02']
f34p0038t0389r01	583.5	618	None	4.84	13.01	0.71	8.16	34.22	1.75	0.37	None	None	None	None	None	None	['f34p0038t0412r01', 'f34p0038t0412r02']
f34p0038t0441r01	661.5	675	None	7.7	11.78	0.71	4.08	13.23	1.95	0.64	None	None	None	None	None	None	['f34p0038t0450r01', 'f34p0038t0450r02']
f34p0038t0450r01	675	691.5	None	7.49	11.7	0.72	4.21	16.78	1.72	0.49	None	None	None	None	None	None	['f34p0038t0461r01', 'f34p0038t0461r02']
f34p0038t0461r01	691.5	714	None	5.75	10.45	0.71	4.71	22.22	1.65	0.52	None	None	None	None	None	None	['f34p0038t0476r01', 'f34p0038t0476r02']
f34p0038t0476r01	714	735	None	5.39	8.8	0.67	3.41	21.03	1.4	0.39	None	None	None	None	None	None	['f34p0038t0490r01', 'f34p0038t0490r02']
f34p0038t0490r01	735	775.5	None	3.41	9.6	0.68	6.19	40.78	1.54	0.51	None	None	None	None	None	None	['f34p0038t0517r01', 'f34p0038t0517r02']
f34p0038t0517r01	775.5	808.5	None	4.85	11.7	0.68	6.84	32.97	1.64	0.53	None	None	None	None	None	None	['f34p0038t0539r01', 'f34p0038t0539r02']
f34p0038t0539r01	808.5	831	None	6.17	11.01	0.65	4.84	22.23	1.55	0.5	None	None	None	None	None	None	['f34p0038t0554r01', 'f34p0038t0554r02']
f34p0038t0554r01	831	847.5	None	5.5	9.14	0.71	3.64	16.77	1.72	0.48	None	None	None	None	None	None	['f34p0038t0565r01', 'f34p0038t0565r02']
f34p0081t0253r01	379.5	409.5	None	5.29	14.86	0.71	9.57	29.98	2.09	0.46	None	None	None	None	None	None	['f34p0081t0273r01', 'f34p0081t0273r02']
f34p0081t0273r01	409.5	432	None	6.83	12.45	0.74	5.63	22.23	1.66	0.56	None	None	None	None	None	None	['f34p0081t0288r01', 'f34p0081t0288r02']
f34p0081t0288r01	432	438	None	6.94	8.51	0.7	1.57	6.05	2.08	0.47	None	None	None	None	None	None	['f34p0081t0292r01', 'f34p0081t0292r02']
f34p0081t0292r01	438	453	None	3.98	6	0.68	2.02	14.97	1.64	0.5	None	None	None	None	None	None	['f34p0081t0302r01', 'f34p0081t0302r02']
f34p0081t0302r01	453	484.5	None	3	6.62	0.7	3.62	31.75	1.5	0.46	None	None	None	None	None	None	['f34p0081t0323r01', 'f34p0081t0323r02']
f34p0081t0323r01	484.5	504	None	3.04	4.81	0.68	1.77	19.23	1.62	0.56	None	None	None	None	None	None	['f34p0081t0336r01', 'f34p0081t0336r02']
f34p0081t0336r01	504	541.5	None	2.68	8.3	0.67	5.62	37.81	1.73	0.49	None	None	None	None	None	None	['f34p0081t0361r01', 'f34p0081t0361r02']
f34p0081t0361r01	541.5	570	None	4.09	9	0.69	4.9	28.2	1.77	0.49	None	None	None	None	None	None	['f34p0081t0380r01', 'f34p0081t0380r02']
f34p0081t0380r01	570	595.5	None	4.42	8.54	0.69	4.12	25.81	1.58	0.51	None	None	None	None	None	None	['f34p0081t0397r01', 'f34p0081t0397r02']
f34p0081t0397r01	595.5	621	None	4.32	7.79	0.71	3.46	25.19	1.41	0.53	None	None	None	None	None	None	['f34p0081t0414r01', 'f34p0081t0414r02']
f34p0081t0414r01	621	651	None	4.09	7.22	0.75	3.12	30.03	1.21	0.51	None	None	None	None	None	None	['f34p0081t0434r01', 'f34p0081t0434r02']
f34p0081t0434r01	651	672	None	3.67	6.13	0.79	2.46	20.98	1.5	0.53	None	None	None	None	None	None	['f34p0081t0448r01', 'f34p0081t0448r02']
f34p0081t0448r01	672	691.5	None	3.24	6.21	0.79	2.97	19.77	2.05	0.52	None	None	None	None	None	None	['f34p0081t0461r01', 'f34p0081t0461r02']
f34p0081t0461r01	691.5	709.5	None	3.22	5.7	0.75	2.48	18	1.97	0.47	None	None	None	None	None	None	['f34p0081t0473r01', 'f34p0081t0473r02']
f34p0081t0473r01	709.5	751.5	None	2.68	9.49	0.69	6.82	42	1.92	0.52	None	None	None	None	None	None	['f34p0081t0501r01', 'f34p0081t0501r02']
f34p0081t0501r01	751.5	772.5	None	4.97	8.65	0.65	3.68	20.98	1.54	0.5	None	None	None	None	None	None	['f34p0081t0515r01', 'f34p0081t0515r02']
f34p0081t0515r01	772.5	793.5	None	4.32	6.52	0.71	2.19	21.03	1.37	0.54	None	None	None	None	None	None	['f34p0081t0529r01', 'f34p0081t0529r02']
f34p0081t0529r01	793.5	820.5	None	3.53	7.1	0.68	3.57	26.98	1.6	0.53	None	None	None	None	None	None	['f34p0081t0547r01', 'f34p0081t0547r02']
f34p0081t0547r01	820.5	847.5	None	3.75	7.22	0.73	3.46	26.98	1.47	0.48	None	None	None	None	None	None	['f34p0081t0565r01', 'f34p0081t0565r02']
f34p0299t0252r01	378	403.5	None	3.74	6.47	0.68	2.73	25.75	1.42	0.53	None	None	None	None	None	None	['f34p0299t0269r01', 'f34p0299t0269r02']
f34p0299t0269r01	403.5	429	None	3.45	6.54	0.71	3.08	25.23	1.51	0.53	None	None	None	None	None	None	['f34p0299t0286r01', 'f34p0299t0286r02']
f34p0299t0286r01	429	460.5	None	3.45	6.96	0.69	3.5	31.75	1.44	0.47	None	None	None	None	None	None	['f34p0299t0307r01', 'f34p0299t0307r02']
f34p0299t0307r01	460.5	495	None	3.3	7.59	0.68	4.29	34.22	1.46	0.52	None	None	None	None	None	None	['f34p0299t0330r01', 'f34p0299t0330r02']
f34p0299t0330r01	495	519	None	3.96	7.96	0.74	4	24	1.78	0.51	None	None	None	None	None	None	['f34p0299t0346r01', 'f34p0299t0346r02']
f34p0299t0346r01	519	538.5	None	4.09	7.05	0.68	2.96	19.78	1.72	0.53	None	None	None	None	None	None	['f34p0299t0359r01', 'f34p0299t0359r02']
f34p0299t0359r01	538.5	561	None	3.75	6.68	0.67	2.92	22.23	1.57	0.51	None	None	None	None	None	None	['f34p0299t0374r01', 'f34p0299t0374r02']
f34p0299t0374r01	561	583.5	None	3.42	6.05	0.66	2.64	22.75	1.65	0.44	None	None	None	None	None	None	['f34p0299t0389r01', 'f34p0299t0389r02']
f34p0299t0389r01	583.5	615	None	2.64	5.75	0.67	3.11	31.23	1.51	0.54	None	None	None	None	None	None	['f34p0299t0410r01', 'f34p0299t0410r02']
f34p0299t0410r01	615	637.5	None	3.09	5.74	0.68	2.65	22.81	1.75	0.49	None	None	None	None	None	None	['f34p0299t0425r01', 'f34p0299t0425r02']
f34p0299t0425r01	637.5	663	None	2.8	5.85	0.69	3.05	25.2	1.81	0.55	None	None	None	None	None	None	['f34p0299t0442r01', 'f34p0299t0442r02']
f34p0299t0442r01	663	691.5	None	3.24	7.25	0.72	4.02	28.77	1.75	0.54	None	None	None	None	None	None	['f34p0299t0461r01', 'f34p0299t0461r02']
f34p0299t0461r01	691.5	720	None	3.89	7.47	0.69	3.58	28.23	1.4	0.51	None	None	None	None	None	None	['f34p0299t0480r01', 'f34p0299t0480r02']
f34p0299t0480r01	720	742.5	None	3.78	6.86	0.74	3.08	22.75	1.67	0.48	None	None	None	None	None	None	['f34p0299t0495r01', 'f34p0299t0495r02']
f34p0299t0495r01	742.5	778.5	None	3.33	7.85	0.77	4.52	36.03	1.29	0.56	None	None	None	None	None	None	['f34p0299t0519r01', 'f34p0299t0519r02']
f34p0299t0519r01	778.5	789	None	4.41	5.98	0.69	1.56	10.22	1.92	0.52	None	None	None	None	None	None	['f34p0299t0526r01', 'f34p0299t0526r02']
f34p0299t0526r01	789	817.5	None	3.1	6.89	0.69	3.8	28.77	1.74	0.55	None	None	None	None	None	None	['f34p0299t0545r01', 'f34p0299t0545r02']
f34p0299t0545r01	817.5	853.5	None	3.8	10.28	0.72	6.48	35.97	1.65	0.51	None	None	None	None	None	None	['f34p0299t0569r01', 'f34p0299t0569r02']
f34p0342t0251r01	376.5	393	None	3.3	5.14	0.73	1.83	16.23	1.64	0.57	None	None	None	None	None	None	['f34p0342t0262r01', 'f34p0342t0262r02']
f34p0342t0262r01	393	418.5	None	2.91	6.1	0.77	3.19	25.77	1.76	0.51	None	None	None	None	None	None	['f34p0342t0279r01', 'f34p0342t0279r02']
f34p0342t0279r01	418.5	454.5	None	3.13	9.3	0.69	6.18	35.97	1.82	0.58	None	None	None	None	None	None	['f34p0342t0303r01', 'f34p0342t0303r02']
f34p0342t0303r01	454.5	469.5	None	5.42	8.55	0.67	3.14	15	1.91	0.47	None	None	None	None	None	None	['f34p0342t0313r01', 'f34p0342t0313r02']
f34p0342t0313r01	469.5	501	None	4.02	9.8	0.68	5.79	31.25	1.84	0.56	None	None	None	None	None	None	['f34p0342t0334r01', 'f34p0342t0334r02']
f34p0342t0334r01	501	514.5	None	5.5	8.05	0.68	2.54	13.78	1.65	0.49	None	None	None	None	None	None	['f34p0342t0343r01', 'f34p0342t0343r02']
f34p0342t0343r01	514.5	534	None	3.96	6.5	0.68	2.54	19.23	1.64	0.58	None	None	None	None	None	None	['f34p0342t0356r01', 'f34p0342t0356r02']
f34p0342t0356r01	534	561	None	3.75	8.05	0.69	4.3	26.98	1.73	0.51	None	None	None	None	None	None	['f34p0342t0374r01', 'f34p0342t0374r02']
f34p0342t0374r01	561	591	None	4.07	8.16	0.67	4.09	29.97	1.47	0.55	None	None	None	None	None	None	['f34p0342t0394r01', 'f34p0342t0394r02']
f34p0342t0394r01	591	613.5	None	4.52	7.68	0.73	3.16	22.81	1.36	0.52	None	None	None	None	None	None	['f34p0342t0409r01', 'f34p0342t0409r02']
f34p0342t0409r01	613.5	634.5	None	3.98	7.55	0.74	3.56	21.02	1.86	0.54	None	None	None	None	None	None	['f34p0342t0423r01', 'f34p0342t0423r02']
f34p0342t0423r01	634.5	654	None	4.09	7.34	0.81	3.25	19.19	1.88	0.59	None	None	None	None	None	None	['f34p0342t0436r01', 'f34p0342t0436r02']
f34p0342t0436r01	654	682.5	None	4.32	10.14	0.79	5.81	28.77	1.79	0.42	None	None	None	None	None	None	['f34p0342t0455r01', 'f34p0342t0455r02']
f34p0386t0381r01	571.5	592.5	None	3.91	7.45	0.73	3.54	21.02	1.84	0.52	None	None	None	None	None	None	['f34p0386t0395r01', 'f34p0386t0395r02']
f34p0386t0395r01	592.5	616.5	None	3.89	7.3	0.75	3.41	23.97	1.61	0.5	None	None	None	None	None	None	['f34p0386t0411r01', 'f34p0386t0411r02']
f34p0386t0411r01	616.5	642	None	3.66	7.11	0.77	3.45	25.27	1.63	0.49	None	None	None	None	None	None	['f34p0386t0428r01', 'f34p0386t0428r02']
f34p0386t0428r01	642	660	None	3.45	5.54	0.79	2.08	17.98	1.59	0.72	None	None	None	None	None	None	['f34p0386t0440r01', 'f34p0386t0440r02']
f34p0386t0440r01	660	693	None	3.96	7.06	0.71	3.1	32.97	1.43	0.55	None	None	None	None	None	None	['f34p0386t0462r01', 'f34p0386t0462r02']
f34p0386t0462r01	693	712.5	None	3.85	6.88	0.73	3.04	19.75	1.73	0.43	None	None	None	None	None	None	['f34p0386t0475r01', 'f34p0386t0475r02']
f34p0386t0475r01	712.5	729	None	2.98	4.64	0.71	1.66	16.27	1.62	0.48	None	None	None	None	None	None	['f34p0386t0486r01', 'f34p0386t0486r02']
f34p0386t0486r01	729	766.5	None	2.21	5.21	0.72	3	37.75	1.41	0.53	None	None	None	None	None	None	['f34p0386t0511r01', 'f34p0386t0511r02']
f34p0430t0253r01	379.5	421.5	None	2.31	7.6	0.65	5.29	41.97	1.7	0.52	None	None	None	None	None	None	['f34p0430t0281r01', 'f34p0430t0281r02']
f34p0430t0281r01	421.5	439.5	None	3.96	6.3	0.66	2.34	18.02	1.67	0.55	None	None	None	None	None	None	['f34p0430t0293r01', 'f34p0430t0293r02']
f34p0430t0293r01	439.5	478.5	None	3.44	9.7	0.7	6.27	39.03	1.65	0.53	None	None	None	None	None	None	['f34p0430t0319r01', 'f34p0430t0319r02']
f34p0430t0319r01	478.5	499.5	None	5.18	9.08	0.73	3.9	20.97	1.7	0.49	None	None	None	None	None	None	['f34p0430t0333r01', 'f34p0430t0333r02']
f34p0430t0333r01	499.5	519	None	4.41	7.49	0.72	3.07	19.23	1.77	0.49	None	None	None	None	None	None	['f34p0430t0346r01', 'f34p0430t0346r02']
f34p0430t0346r01	519	546	None	3.69	7.83	0.69	4.14	27.02	1.72	0.58	None	None	None	None	None	None	['f34p0430t0364r01', 'f34p0430t0364r02']
f34p0430t0364r01	546	568.5	None	4.53	8.73	0.69	4.2	22.75	1.8	0.5	None	None	None	None	None	None	['f34p0430t0379r01', 'f34p0430t0379r02']
f34p0430t0379r01	568.5	601.5	None	4.32	11.16	0.71	6.83	33.03	1.73	0.47	None	None	None	None	None	None	['f34p0430t0401r01', 'f34p0430t0401r02']
f34p0430t0401r01	601.5	621	None	5.2	8.48	0.74	3.29	19.22	1.59	0.47	None	None	None	None	None	None	['f34p0430t0414r01', 'f34p0430t0414r02']
f34p0430t0414r01	621	652.5	None	3.96	8.84	0.67	4.88	31.77	1.54	0.55	None	None	None	None	None	None	['f34p0430t0435r01', 'f34p0430t0435r02']
f34p0430t0435r01	652.5	672	None	4.86	7.78	0.69	2.92	19.25	1.54	0.51	None	None	None	None	None	None	['f34p0430t0448r01', 'f34p0430t0448r02']
f34p0430t0448r01	672	693	None	4	7.57	0.69	3.57	20.98	1.82	0.54	None	None	None	None	None	None	['f34p0430t0462r01', 'f34p0430t0462r02']
f34p0430t0462r01	693	711	None	4.09	6.79	0.68	2.69	18	1.8	0.49	None	None	None	None	None	None	['f34p0430t0474r01', 'f34p0430t0474r02']
f34p0430t0474r01	711	735	None	3.35	7.62	0.71	4.28	24.03	2.05	0.58	None	None	None	None	None	None	['f34p0430t0490r01', 'f34p0430t0490r02']
f34p0430t0490r01	735	756	None	4.45	8.16	0.71	3.71	20.98	1.75	0.45	None	None	None	None	None	None	['f34p0430t0504r01', 'f34p0430t0504r02']
f34p0430t0504r01	756	778.5	None	3.69	6.42	0.7	2.73	22.77	1.61	0.41	None	None	None	None	None	None	['f34p0430t0519r01', 'f34p0430t0519r02']
f34p0430t0519r01	778.5	817.5	None	2.64	7.23	0.69	4.59	38.97	1.51	0.53	None	None	None	None	None	None	['f34p0430t0545r01', 'f34p0430t0545r02']
f34p0430t0545r01	817.5	832.5	None	3.86	5.5	0.69	1.64	15.03	1.53	0.5	None	None	None	None	None	None	['f34p0430t0555r01', 'f34p0430t0555r02']
f34p0430t0555r01	832.5	865.5	None	2.75	7.49	0.64	4.74	32.97	1.94	0.47	None	None	None	None	None	None	['f34p0430t0577r01', 'f34p0430t0577r02']
f34p0516t0309r01	463.5	489	None	3.43	6.07	0.69	2.64	25.23	1.45	0.49	None	None	None	None	None	None	['f34p0516t0326r01', 'f34p0516t0326r02']
f34p0516t0326r01	489	517.5	None	2.99	6.07	0.68	3.08	28.77	1.53	0.54	None	None	None	None	None	None	['f34p0516t0345r01', 'f34p0516t0345r02']
f34p0516t0345r01	517.5	544.5	None	3.3	6.35	0.67	3.04	27.02	1.47	0.5	None	None	None	None	None	None	['f34p0516t0363r01', 'f34p0516t0363r02']
f34p0516t0363r01	544.5	570	None	3.2	5.95	0.66	2.75	25.22	1.49	0.46	None	None	None	None	None	None	['f34p0516t0380r01', 'f34p0516t0380r02']
f34p0516t0380r01	570	595.5	None	2.75	5.9	0.66	3.15	25.81	1.79	0.47	None	None	None	None	None	None	['f34p0516t0397r01', 'f34p0516t0397r02']
f34p0516t0397r01	595.5	627	None	2.77	6.4	0.67	3.63	31.2	1.67	0.47	None	None	None	None	None	None	['f34p0516t0418r01', 'f34p0516t0418r02']
f34p0516t0418r01	627	655.5	None	2.99	6.98	0.66	3.99	28.73	1.74	0.47	None	None	None	None	None	None	['f34p0516t0437r01', 'f34p0516t0437r02']
f34p0516t0437r01	655.5	684	None	3.31	6.5	0.67	3.19	28.25	1.47	0.59	None	None	None	None	None	None	['f34p0516t0456r01', 'f34p0516t0456r02']
f34p0516t0456r01	684	705	None	3.86	6.21	0.66	2.35	21.03	1.49	0.5	None	None	None	None	None	None	['f34p0516t0470r01', 'f34p0516t0470r02']
f34p0516t0470r01	705	751.5	None	3.11	10.08	0.71	6.96	46.75	1.49	0.54	None	None	None	None	None	None	['f34p0516t0501r01', 'f34p0516t0501r02']
f34p0516t0501r01	751.5	771	None	5.41	8.7	0.71	3.3	19.23	1.56	0.54	None	None	None	None	None	None	['f34p0516t0514r01', 'f34p0516t0514r02']
f34p0516t0514r01	771	790.5	None	4.73	7.29	0.7	2.56	19.78	1.38	0.48	None	None	None	None	None	None	['f34p0516t0527r01', 'f34p0516t0527r02']
f34p0516t0527r01	790.5	823.5	None	3.52	9.87	0.7	6.34	32.97	1.9	0.52	None	None	None	None	None	None	['f34p0516t0549r01', 'f34p0516t0549r02']
f34p0516t0549r01	823.5	841.5	None	5.09	8.65	0.69	3.56	18.02	1.88	0.55	None	None	None	None	None	None	['f34p0516t0561r01', 'f34p0516t0561r02']
f34p0734t0258r01	387	415.5	None	3.54	7.29	0.73	3.76	28.83	1.58	0.42	None	None	None	None	None	None	['f34p0734t0277r01', 'f34p0734t0277r02']
f34p0734t0277r01	415.5	450	None	3.04	8.09	0.69	5.05	34.19	1.66	0.49	None	None	None	None	None	None	['f34p0734t0300r01', 'f34p0734t0300r02']
f34p0734t0300r01	450	477	None	3.98	8.23	0.71	4.25	27.02	1.66	0.59	None	None	None	None	None	None	['f34p0734t0318r01', 'f34p0734t0318r02']
f34p0734t0318r01	477	493.5	None	4.87	7.7	0.73	2.83	16.72	1.61	0.52	None	None	None	None	None	None	['f34p0734t0329r01', 'f34p0734t0329r02']
f34p0734t0329r01	493.5	507	None	4.02	5.54	0.74	1.53	13.27	1.58	0.5	None	None	None	None	None	None	['f34p0734t0338r01', 'f34p0734t0338r02']
f34p0734t0338r01	507	532.5	None	2.76	5.32	0.73	2.56	25.78	1.54	0.58	None	None	None	None	None	None	['f34p0734t0355r01', 'f34p0734t0355r02']
f34p0734t0400r01	600	621	None	4.43	7.92	0.71	3.49	20.98	1.65	0.47	None	None	None	None	None	None	['f34p0734t0414r01', 'f34p0734t0414r02']
f34p0734t0414r01	621	649.5	None	3.74	7.95	0.67	4.21	28.8	1.59	0.49	None	None	None	None	None	None	['f34p0734t0433r01', 'f34p0734t0433r02']
f34p0734t0433r01	649.5	667.5	None	3.86	6.22	0.72	2.37	17.98	1.64	0.39	None	None	None	None	None	None	['f34p0734t0445r01', 'f34p0734t0445r02']
f34p0734t0445r01	667.5	691.5	None	2.44	4.45	0.74	2.01	24	1.5	0.5	None	None	None	None	None	None	['f34p0734t0461r01', 'f34p0734t0461r02']
f34p0734t0461r01	691.5	741	None	2.22	9.27	0.74	7.04	49.22	1.67	0.59	None	None	None	None	None	None	['f34p0734t0494r01', 'f34p0734t0494r02']
f34p0734t0494r01	741	757.5	None	5.5	6.52	0.66	1.02	16.77	1.02	0.54	None	None	None	None	None	None	['f34p0734t0505r01', 'f34p0734t0505r02']
f34p0734t0505r01	757.5	787.5	None	3.52	5.98	0.69	2.46	30.03	1.14	0.5	None	None	None	None	None	None	['f34p0734t0525r01', 'f34p0734t0525r02']
f34p0734t0525r01	787.5	829.5	None	2.98	5.55	0.68	2.57	42	0.9	0.48	None	None	None	None	None	None	['f34p0734t0553r01', 'f34p0734t0553r02']
f34p0734t0553r01	829.5	855	None	2.66	5.41	0.69	2.75	25.2	1.8	0.59	None	None	None	None	None	None	['f34p0734t0570r01', 'f34p0734t0570r02']
f34p0821t0247r01	370.5	397.5	None	3.85	9.5	0.73	5.65	26.97	2.05	0.48	None	None	None	None	None	None	['f34p0821t0265r01', 'f34p0821t0265r02']
f34p0821t0265r01	397.5	415.5	None	4.52	7.82	0.7	3.3	18.05	1.83	0.57	None	None	None	None	None	None	['f34p0821t0277r01', 'f34p0821t0277r02']
f34p0821t0277r01	415.5	441	None	4.43	9.52	0.73	5.09	25.2	1.86	0.52	None	None	None	None	None	None	['f34p0821t0294r01', 'f34p0821t0294r02']
f34p0821t0294r01	441	469.5	None	4.98	10.81	0.65	5.83	28.75	1.69	0.51	None	None	None	None	None	None	['f34p0821t0313r01', 'f34p0821t0313r02']
f34p0821t0313r01	469.5	496.5	None	5.5	12.16	0.71	6.66	27.02	1.72	0.52	None	None	None	None	None	None	['f34p0821t0331r01', 'f34p0821t0331r02']
f34p0821t0331r01	496.5	520.5	None	6.3	11.3	0.67	5	23.98	1.48	0.5	None	None	None	None	None	None	['f34p0821t0347r01', 'f34p0821t0347r02']
f34p0821t0347r01	520.5	556.5	None	5.64	12.61	0.67	6.97	36.03	1.4	0.45	None	None	None	None	None	None	['f34p0821t0371r01', 'f34p0821t0371r02']
f34p0821t0371r01	556.5	582	None	5.65	9.73	0.67	4.09	25.22	1.37	0.53	None	None	None	None	None	None	['f34p0821t0388r01', 'f34p0821t0388r02']
f34p0821t0388r01	582	604.5	None	5.18	9.46	0.69	4.29	22.8	1.63	0.48	None	None	None	None	None	None	['f34p0821t0403r01', 'f34p0821t0403r02']
f34p0821t0403r01	604.5	622.5	None	4.57	7.71	0.69	3.13	17.98	1.81	0.54	None	None	None	None	None	None	['f34p0821t0415r01', 'f34p0821t0415r02']
f34p0821t0415r01	622.5	642	None	4.18	7.43	0.69	3.25	19.25	1.83	0.47	None	None	None	None	None	None	['f34p0821t0428r01', 'f34p0821t0428r02']
f34p0821t0428r01	642	664.5	None	3.53	6.21	0.7	2.68	22.72	1.55	0.52	None	None	None	None	None	None	['f34p0821t0443r01', 'f34p0821t0443r02']
f34p0821t0443r01	664.5	696	None	3.21	8.03	0.69	4.82	31.27	1.76	0.53	None	None	None	None	None	None	['f34p0821t0464r01', 'f34p0821t0464r02']
f34p0821t0464r01	696	732	None	4.23	11.04	0.68	6.8	36.03	1.58	0.55	None	None	None	None	None	None	['f34p0821t0488r01', 'f34p0821t0488r02']
f34p0821t0488r01	732	757.5	None	6.07	12.14	0.67	6.07	25.73	1.68	0.53	None	None	None	None	None	None	['f34p0821t0505r01', 'f34p0821t0505r02']
f34p0821t0505r01	757.5	772.5	None	6.4	8.98	0.64	2.58	15	1.43	0.49	None	None	None	None	None	None	['f34p0821t0515r01', 'f34p0821t0515r02']
f34p0821t0515r01	772.5	801	None	4.42	8.26	0.66	3.83	28.25	1.37	0.49	None	None	None	None	None	None	['f34p0821t0534r01', 'f34p0821t0534r02']
f34p0821t0534r01	801	843	None	4.07	7.84	0.67	3.76	41.97	0.83	0.58	None	None	None	None	None	None	['f34p0821t0562r01', 'f34p0821t0562r02']
f34p0864t0254r01	381	417	None	3.96	10.63	0.69	6.67	35.97	1.66	0.55	None	None	None	None	None	None	['f34p0864t0278r01', 'f34p0864t0278r02']
f34p0864t0278r01	417	442.5	None	5.86	11.14	0.67	5.28	25.78	1.49	0.49	None	None	None	None	None	None	['f34p0864t0295r01', 'f34p0864t0295r02']
f34p0864t0295r01	442.5	468	None	5.51	11.8	0.71	6.29	25.19	1.91	0.45	None	None	None	None	None	None	['f34p0864t0312r01', 'f34p0864t0312r02']
f34p0864t0332r01	498	519	None	6.16	11.03	0.64	4.86	21	1.75	0.56	None	None	None	None	None	None	['f34p0864t0346r01', 'f34p0864t0346r02']
f34p0864t0346r01	519	540	None	6.17	10.59	0.64	4.43	21.03	1.64	0.54	None	None	None	None	None	None	['f34p0864t0360r01', 'f34p0864t0360r02']
f34p0864t0360r01	540	562.5	None	5.72	10.58	0.62	4.85	22.78	1.63	0.48	None	None	None	None	None	None	['f34p0864t0375r01', 'f34p0864t0375r02']
f34p0864t0375r01	562.5	580.5	None	5.07	8.67	0.66	3.61	17.97	1.77	0.5	None	None	None	None	None	None	['f34p0864t0387r01', 'f34p0864t0387r02']
f34p0864t0387r01	580.5	598.5	None	4.31	6.86	0.62	2.55	17.98	1.65	0.48	None	None	None	None	None	None	['f34p0864t0399r01', 'f34p0864t0399r02']
f34p0864t0399r01	598.5	624	None	3.3	6.55	0.65	3.25	25.23	1.66	0.52	None	None	None	None	None	None	['f34p0864t0416r01', 'f34p0864t0416r02']
f34p0864t0416r01	624	646.5	None	3.44	6.3	0.63	2.86	22.78	1.64	0.49	None	None	None	None	None	None	['f34p0864t0431r01', 'f34p0864t0431r02']
f34p0864t0431r01	646.5	679.5	None	3.08	7.19	0.62	4.11	32.97	1.5	0.47	None	None	None	None	None	None	['f34p0864t0453r01', 'f34p0864t0453r02']
f34p0864t0453r01	679.5	703.5	None	3.41	7.02	0.65	3.61	24.03	1.73	0.52	None	None	None	None	None	None	['f34p0864t0469r01', 'f34p0864t0469r02']
f34p0864t0469r01	703.5	732	None	3.66	7.36	0.71	3.71	28.25	1.52	0.51	None	None	None	None	None	None	['f34p0864t0488r01', 'f34p0864t0488r02']
f34p0864t0488r01	732	756	None	3.78	6.62	0.72	2.84	23.98	1.45	0.55	None	None	None	None	None	None	['f34p0864t0504r01', 'f34p0864t0504r02']
f34p0864t0504r01	756	777	None	3.64	6.4	0.67	2.76	20.98	1.72	0.45	None	None	None	None	None	None	['f34p0864t0518r01', 'f34p0864t0518r02']
f34p0864t0518r01	777	811.5	None	2.88	7.91	0.68	5.03	34.81	1.72	0.57	None	None	None	None	None	None	['f34p0864t0541r01', 'f34p0864t0541r02']
f34p0864t0541r01	811.5	829.5	None	4.54	7.12	0.67	2.58	18	1.52	0.55	None	None	None	None	None	None	['f34p0864t0553r01', 'f34p0864t0553r02']
f34p0864t0553r01	829.5	847.5	None	3.89	5.91	0.64	2.03	17.97	1.48	0.53	None	None	None	None	None	None	['f34p0864t0565r01', 'f34p0864t0565r02']
f35p0126t0245r01	367.5	397.5	None	3.66	6.99	0.74	3.33	30	1.44	0.53	None	None	None	None	None	None	['f35p0126t0265r01', 'f35p0126t0265r02']
f35p0126t0265r01	397.5	429	None	3.67	6.95	0.74	3.28	31.25	1.26	0.46	None	None	None	None	None	None	['f35p0126t0286r01', 'f35p0126t0286r02']
f35p0126t0286r01	429	454.5	None	3.21	6.33	0.74	3.12	25.75	1.69	0.52	None	None	None	None	None	None	['f35p0126t0303r01', 'f35p0126t0303r02']
f35p0126t0303r01	454.5	478.5	None	3.31	6.58	0.67	3.28	24.03	1.81	0.49	None	None	None	None	None	None	['f35p0126t0319r01', 'f35p0126t0319r02']
f35p0126t0319r01	478.5	504	None	3.24	6.61	0.7	3.37	25.2	1.73	0.6	None	None	None	None	None	None	['f35p0126t0336r01', 'f35p0126t0336r02']
f35p0126t0336r01	504	523.5	None	3.96	6.85	0.7	2.89	19.83	1.69	0.53	None	None	None	None	None	None	['f35p0126t0349r01', 'f35p0126t0349r02']
f35p0126t0349r01	523.5	541.5	None	3.63	5.82	0.69	2.2	17.98	1.59	0.56	None	None	None	None	None	None	['f35p0126t0361r01', 'f35p0126t0361r02']
f35p0126t0361r01	541.5	573	None	3.24	7.25	0.7	4.02	31.19	1.59	0.54	None	None	None	None	None	None	['f35p0126t0382r01', 'f35p0126t0382r02']
f35p0126t0382r01	573	595.5	None	3.89	7.2	0.69	3.31	22.81	1.69	0.54	None	None	None	None	None	None	['f35p0126t0397r01', 'f35p0126t0397r02']
f35p0126t0397r01	595.5	619.5	None	3.85	8.12	0.76	4.27	23.97	1.9	0.56	None	None	None	None	None	None	['f35p0126t0413r01', 'f35p0126t0413r02']
f35p0126t0413r01	619.5	640.5	None	4.54	7.51	0.7	2.97	21	1.5	0.59	None	None	None	None	None	None	['f35p0126t0427r01', 'f35p0126t0427r02']
f35p0126t0427r01	640.5	667.5	None	4.41	9.69	0.72	5.27	27	1.78	0.6	None	None	None	None	None	None	['f35p0126t0445r01', 'f35p0126t0445r02']
f35p0126t0445r01	667.5	687	None	5.83	10.26	0.71	4.43	19.23	1.8	0.54	None	None	None	None	None	None	['f35p0126t0458r01', 'f35p0126t0458r02']
f35p0126t0458r01	687	703.5	None	5.5	8.4	0.75	2.89	16.77	1.65	0.63	None	None	None	None	None	None	['f35p0126t0469r01', 'f35p0126t0469r02']
f35p0126t0469r01	703.5	715.5	None	5.3	6.87	0.75	1.57	12	1.38	0.42	None	None	None	None	None	None	['f35p0126t0477r01', 'f35p0126t0477r02']
f35p0126t0477r01	715.5	742.5	None	2.87	5.88	0.71	3.01	26.98	1.6	0.47	None	None	None	None	None	None	['f35p0126t0495r01', 'f35p0126t0495r02']
f35p0126t0495r01	742.5	787.5	None	2.77	10.8	0.7	8.04	45.06	1.83	0.52	None	None	None	None	None	None	['f35p0126t0525r01', 'f35p0126t0525r02']
f35p0257t0253r01	379.5	406.5	None	2.97	6.09	0.71	3.12	27.02	1.68	0.5	None	None	None	None	None	None	['f35p0257t0271r01', 'f35p0257t0271r02']
f35p0257t0271r01	406.5	427.5	None	3.07	5.11	0.73	2.04	20.98	1.56	0.59	None	None	None	None	None	None	['f35p0257t0285r01', 'f35p0257t0285r02']
f35p0257t0285r01	427.5	451.5	None	2.99	5.58	0.81	2.59	23.98	1.63	0.49	None	None	None	None	None	None	['f35p0257t0301r01', 'f35p0257t0301r02']
f35p0257t0301r01	451.5	472.5	None	2.72	4.1	0.68	1.38	20.98	1.21	0.49	None	None	None	None	None	None	['f35p0257t0315r01', 'f35p0257t0315r02']
f35p0474t0304r01	456	475.5	None	2.98	5.25	0.7	2.27	19.77	1.77	0.49	None	None	None	None	None	None	['f35p0474t0317r01', 'f35p0474t0317r02']
f35p0474t0317r01	475.5	501	None	2.55	5.54	0.75	2.99	25.23	1.9	0.52	None	None	None	None	None	None	['f35p0474t0334r01', 'f35p0474t0334r02']
f35p0474t0334r01	501	529.5	None	2.89	6.09	0.77	3.2	28.78	1.57	0.51	None	None	None	None	None	None	['f35p0474t0353r01', 'f35p0474t0353r02']
f35p0474t0353r01	529.5	562.5	None	3.11	7.54	0.84	4.42	33.03	1.66	0.5	None	None	None	None	None	None	['f35p0474t0375r01', 'f35p0474t0375r02']
f35p0474t0375r01	562.5	576	None	3.78	5.52	0.8	1.74	13.18	1.72	0.46	None	None	None	None	None	None	['f35p0474t0384r01', 'f35p0474t0384r02']
f35p0474t0384r01	576	604.5	None	2.54	5.22	0.73	2.68	28.8	1.5	0.53	None	None	None	None	None	None	['f35p0474t0403r01', 'f35p0474t0403r02']
f35p0474t0403r01	604.5	634.5	None	2.76	6.15	0.73	3.39	30.03	1.61	0.49	None	None	None	None	None	None	['f35p0474t0423r01', 'f35p0474t0423r02']
f35p0474t0423r01	634.5	658.5	None	3.02	6.39	0.7	3.37	23.95	1.85	0.52	None	None	None	None	None	None	['f35p0474t0439r01', 'f35p0474t0439r02']
f35p0474t0439r01	658.5	685.5	None	3.35	7.07	0.69	3.73	26.97	1.7	0.53	None	None	None	None	None	None	['f35p0474t0457r01', 'f35p0474t0457r02']
f35p0474t0457r01	685.5	705	None	3.77	6.41	0.71	2.64	19.28	1.65	0.52	None	None	None	None	None	None	['f35p0474t0470r01', 'f35p0474t0470r02']
f35p0474t0470r01	705	739.5	None	3.31	9.2	0.68	5.89	34.78	1.77	0.51	None	None	None	None	None	None	['f35p0474t0493r01', 'f35p0474t0493r02']
f35p0474t0493r01	739.5	754.5	None	4.65	6.97	0.7	2.32	15	1.61	0.53	None	None	None	None	None	None	['f35p0474t0503r01', 'f35p0474t0503r02']
f35p0474t0503r01	754.5	781.5	None	3.71	7.28	0.65	3.56	27	1.56	0.51	None	None	None	None	None	None	['f35p0474t0521r01', 'f35p0474t0521r02']
f35p0474t0521r01	781.5	808.5	None	3.74	6.96	0.67	3.23	26.98	1.44	0.54	None	None	None	None	None	None	['f35p0474t0539r01', 'f35p0474t0539r02']
f35p0474t0539r01	808.5	838.5	None	3.75	6.93	0.68	3.19	30	1.29	0.48	None	None	None	None	None	None	['f35p0474t0559r01', 'f35p0474t0559r02']
f35p0474t0559r01	838.5	868.5	None	3.3	6.65	0.71	3.35	30	1.46	0.51	None	None	None	None	None	None	['f35p0474t0579r01', 'f35p0474t0579r02']
f35p0822t0247r01	370.5	394.5	None	3.89	7.23	0.69	3.35	23.97	1.57	0.49	None	None	None	None	None	None	['f35p0822t0263r01', 'f35p0822t0263r02']
f35p0822t0263r01	394.5	424.5	None	3.56	8.2	0.68	4.64	30.05	1.7	0.42	None	None	None	None	None	None	['f35p0822t0283r01', 'f35p0822t0283r02']
f35p0822t0283r01	424.5	469.5	None	3.45	11.38	0.66	7.93	44.94	1.6	0.49	None	None	None	None	None	None	['f35p0822t0313r01', 'f35p0822t0313r02']
[truncated: 356 more rows]

## Sheet: gly+ 2 uM cam
id	birth time (minute)	division time (minute)	initiation time (minute)	birth length (micron)	division length (micron)	width (micron)	added division length (micron)	generation time (minute)	growth rate (1/hour)	septum position	overlapping cell cycles	C period (minute)	D period (minute)	C+D (minute)	initiation length per ori (micron)	added initiation length (micron)	daughters
f01p0044t0169r01	253.5	270	None	3.69	5.12	0.75	1.44	16.52	1.28	0.48	None	None	None	None	None	None	['f01p0044t0180r01', 'f01p0044t0180r02']
f01p0044t0180r01	270	306	None	2.48	4.85	0.75	2.37	35.97	1.15	0.48	None	None	None	None	None	None	['f01p0044t0204r01', 'f01p0044t0204r02']
f01p0044t0204r01	306	346.5	274.5	2.31	5.46	0.71	3.15	40.5	1.17	0.47	2	None	None	72	1.36035	1.46777	['f01p0044t0231r01', 'f01p0044t0231r02']
f01p0044t0231r01	346.5	375	313.5	2.55	4.84	0.72	2.29	28.52	1.27	0.5	2	None	None	61.5	1.41406	1.84375	['f01p0044t0250r01', 'f01p0044t0250r02']
f01p0044t0250r01	375	418.5	355.5	2.4	6.13	0.73	3.72	43.47	1.32	0.48	2	None	None	63	1.62891	1.60742	['f01p0044t0279r01', 'f01p0044t0279r02']
f01p0044t0279r01	418.5	460.5	388.5	2.94	7.5	0.74	4.56	42.03	1.35	0.56	2	None	None	72	1.61816	1.31738	['f01p0044t0307r01', 'f01p0044t0307r02']
f01p0044t0307r01	460.5	480	418.5	4.21	6.52	0.71	2.3	19.48	1.37	0.48	2	None	None	61.5	1.46777	1.51465	['f01p0044t0320r01', 'f01p0044t0320r02']
f01p0044t0320r01	480	519	448.5	3.1	7.71	0.7	4.61	39.03	1.42	0.52	3	None	None	70.5	1.49121	None	['f01p0044t0346r01', 'f01p0044t0346r02']
f01p0044t0346r01	519	562.5	None	4	10.52	0.71	6.52	43.47	1.34	0.52	None	None	None	None	None	None	['f01p0044t0375r01', 'f01p0044t0375r02']
f01p0176t0234r01	351	391.5	None	2.51	4.67	0.7	2.16	40.47	0.99	0.52	None	None	None	None	None	None	['f01p0176t0261r01', 'f01p0176t0261r02']
f01p0176t0261r01	391.5	444	376.5	2.42	7.08	0.71	4.66	52.53	1.23	0.49	2	None	None	67.5	1.88965	1.74707	['f01p0176t0296r01', 'f01p0176t0296r02']
f01p0176t0296r01	444	478.5	409.5	3.5	6.57	0.69	3.07	34.5	1.17	0.52	2	None	None	69	1.81836	1.61914	['f01p0176t0319r01', 'f01p0176t0319r02']
f01p0176t0319r01	478.5	504	445.5	3.42	6.04	0.68	2.63	25.5	1.37	0.5	2	None	None	58.5	1.71875	1.95312	['f01p0176t0336r01', 'f01p0176t0336r02']
f01p0176t0336r01	504	543	481.5	3	6.78	0.66	3.78	39	1.28	0.53	2	None	None	61.5	1.83594	1.63672	['f01p0176t0362r01', 'f01p0176t0362r02']
f01p0176t0362r01	543	570	511.5	3.6	5.68	0.69	2.08	27	1.09	0.52	2	None	None	58.5	1.73633	1.46094	['f01p0176t0380r01', 'f01p0176t0380r02']
f01p0176t0380r01	570	609	538.5	2.96	6.1	0.69	3.14	39	1.14	0.49	3	None	None	70.5	1.59863	2.07324	['f01p0176t0406r01', 'f01p0176t0406r02']
f01p0176t0406r01	609	636	580.5	2.99	4.93	0.71	1.94	26.98	1.11	0.5	2	None	None	55.5	1.83594	None	['f01p0176t0424r01', 'f01p0176t0424r02']
f01p0176t0424r01	636	675	None	2.44	5.71	0.69	3.27	39.03	1.3	0.5	None	None	None	None	None	None	['f01p0176t0450r01', 'f01p0176t0450r02']
f01p0176t0450r01	675	709.5	649.5	2.86	5.45	0.69	2.59	34.47	1.16	0.5	2	None	None	60	1.65332	None	['f01p0176t0473r01', 'f01p0176t0473r02']
f01p0176t0473r01	709.5	742.5	None	2.75	5.61	0.69	2.86	33	1.3	0.51	None	None	None	None	None	None	['f01p0176t0495r01', 'f01p0176t0495r02']
f01p0306t0276r01	414	442.5	None	3.32	6.31	0.7	2.99	28.48	1.22	0.56	None	None	None	None	None	None	['f01p0306t0295r01', 'f01p0306t0295r02']
f01p0306t0295r01	442.5	472.5	None	3.52	5.86	0.68	2.34	30	1.09	0.53	None	None	None	None	None	None	['f01p0306t0315r01', 'f01p0306t0315r02']
f01p0306t0315r01	472.5	528	445.5	3.11	8.84	0.72	5.72	55.5	1.09	0.44	2	None	None	82.5	1.82227	None	['f01p0306t0352r01', 'f01p0306t0352r02']
f01p0306t0352r01	528	564	None	3.85	7.54	0.67	3.68	36.03	1.17	0.58	None	None	None	None	None	None	['f01p0306t0376r01', 'f01p0306t0376r02']
f01p0306t0376r01	564	588	514.5	4.36	6.64	0.67	2.29	24	1.15	0.51	3	None	None	73.5	1.73242	1.74414	['f01p0306t0392r01', 'f01p0306t0392r02']
f01p0306t0392r01	588	615	559.5	3.39	5.32	0.68	1.93	26.98	1.06	0.55	3	None	None	55.5	1.73828	2.02734	['f01p0306t0410r01', 'f01p0306t0410r02']
f01p0306t0410r01	615	657	595.5	2.91	6.11	0.7	3.19	42.03	1.15	0.51	2	None	None	61.5	1.88281	None	['f01p0306t0438r01', 'f01p0306t0438r02']
f01p0306t0438r01	657	685.5	None	3.11	5.16	0.7	2.04	28.48	1.03	0.53	None	None	None	None	None	None	['f01p0306t0457r01', 'f01p0306t0457r02']
f01p0306t0457r01	685.5	720	658.5	2.72	5.3	0.7	2.58	34.53	1.22	0.5	2	None	None	61.5	1.60352	None	['f01p0306t0480r01', 'f01p0306t0480r02']
f01p0306t0480r01	720	754.5	None	2.64	5.01	0.68	2.37	34.5	1.16	0.48	None	None	None	None	None	None	['f01p0306t0503r01', 'f01p0306t0503r02']
f01p0350t0164r01	246	283.5	None	2.97	6.39	0.68	3.42	37.53	1.28	0.54	None	None	None	None	None	None	['f01p0350t0189r01', 'f01p0350t0189r02']
f01p0350t0189r01	283.5	309	None	3.43	5.83	0.68	2.4	25.48	1.38	0.6	None	None	None	None	None	None	['f01p0350t0206r01', 'f01p0350t0206r02']
f01p0350t0206r01	309	336	286.5	3.5	6.18	0.72	2.68	27.02	1.34	0.52	2	None	None	49.5	1.81543	None	['f01p0350t0224r01', 'f01p0350t0224r02']
f01p0350t0224r01	336	369	None	3.19	6.59	0.75	3.4	33	1.34	0.53	None	None	None	None	None	None	['f01p0350t0246r01', 'f01p0350t0246r02']
f01p0350t0246r01	369	399	340.5	3.52	6.11	0.7	2.59	29.98	1.14	0.52	2	None	None	58.5	1.76758	1.79492	['f01p0350t0266r01', 'f01p0350t0266r02']
f01p0350t0266r01	399	427.5	370.5	3.15	5.43	0.69	2.28	28.52	1.2	0.53	2	None	None	57	1.78125	2.07422	['f01p0350t0285r01', 'f01p0350t0285r02']
f01p0350t0285r01	427.5	481.5	409.5	2.88	9.01	0.65	6.13	53.97	1.31	0.49	2	None	None	72	1.92773	2.04688	['f01p0350t0321r01', 'f01p0350t0321r02']
f01p0350t0321r01	481.5	511.5	442.5	4.43	9.02	0.66	4.58	30	1.43	0.54	2	None	None	69	1.9873	2.08301	['f01p0350t0341r01', 'f01p0350t0341r02']
f01p0350t0341r01	511.5	528	475.5	4.87	6.8	0.69	1.94	16.5	1.37	0.54	3	None	None	52.5	2.03516	1.87695	['f01p0350t0352r01', 'f01p0350t0352r02']
f01p0350t0352r01	528	555	505.5	3.66	6.75	0.66	3.1	27.02	1.31	0.5	3	None	None	49.5	1.95605	None	['f01p0350t0370r01', 'f01p0350t0370r02']
f01p0350t0370r01	555	588	None	3.41	6.54	0.69	3.13	33	1.26	0.5	None	None	None	None	None	None	['f01p0350t0392r01', 'f01p0350t0392r02']
f01p0350t0392r01	588	615	None	3.26	5.77	0.72	2.51	26.98	1.24	0.54	None	None	None	None	None	None	['f01p0350t0410r01', 'f01p0350t0410r02']
f01p0350t0410r01	615	649.5	586.5	3.11	6.52	0.75	3.4	34.5	1.29	0.47	3	None	None	63	1.68359	None	['f01p0350t0433r01', 'f01p0350t0433r02']
f01p0350t0433r01	649.5	688.5	None	3.04	7	0.69	3.96	39	1.3	0.53	None	None	None	None	None	None	['f01p0350t0459r01', 'f01p0350t0459r02']
f01p0350t0459r01	688.5	715.5	652.5	3.69	6.67	0.74	2.98	27	1.4	0.51	2	None	None	63	1.58691	1.71387	['f01p0350t0477r01', 'f01p0350t0477r02']
f01p0350t0477r01	715.5	748.5	685.5	3.39	7.14	0.74	3.76	33	1.46	0.5	3	None	None	63	1.65039	None	['f01p0350t0499r01', 'f01p0350t0499r02']
f01p0393t0168r01	252	279	None	3.82	6.78	0.7	2.96	27.02	1.3	0.52	None	None	None	None	None	None	['f01p0393t0186r01', 'f01p0393t0186r02']
f01p0393t0186r01	279	309	None	3.5	6.73	0.71	3.24	29.98	1.36	0.51	None	None	None	None	None	None	['f01p0393t0206r01', 'f01p0393t0206r02']
f01p0393t0206r01	309	331.5	280.5	3.45	5.3	0.67	1.85	22.52	1.26	0.5	2	None	None	51	1.70898	1.65234	['f01p0393t0221r01', 'f01p0393t0221r02']
f01p0393t0221r01	331.5	363	307.5	2.66	5.34	0.68	2.68	31.48	1.35	0.5	3	None	None	55.5	1.68066	1.7373	['f01p0393t0242r01', 'f01p0393t0242r02']
f01p0393t0242r01	363	403.5	340.5	2.7	6.27	0.7	3.57	40.5	1.23	0.53	2	None	None	63	1.70898	None	['f01p0393t0269r01', 'f01p0393t0269r02']
f01p0393t0269r01	403.5	436.5	None	3.31	6.73	0.7	3.43	33.03	1.25	0.51	None	None	None	None	None	None	['f01p0393t0291r01', 'f01p0393t0291r02']
f01p0393t0291r01	436.5	474	None	3.45	6.39	0.69	2.94	37.47	1.11	0.48	None	None	None	None	None	None	['f01p0393t0316r01', 'f01p0393t0316r02']
f01p0393t0316r01	474	507	436.5	3.08	5.58	0.71	2.49	33	1.06	0.55	2	None	None	70.5	1.72656	1.58984	['f01p0393t0338r01', 'f01p0393t0338r02']
f01p0393t0338r01	507	544.5	478.5	3.07	6.09	0.68	3.02	37.5	1.13	0.53	2	None	None	66	1.6582	1.81445	['f01p0393t0363r01', 'f01p0393t0363r02']
f01p0393t0363r01	544.5	591	514.5	3.22	9.23	0.68	6.01	46.53	1.33	0.54	2	None	None	76.5	1.73633	2.0293	['f01p0393t0394r01', 'f01p0393t0394r02']
f01p0393t0394r01	591	619.5	550.5	4.98	8.23	0.68	3.25	28.48	1.13	0.48	2	None	None	69	1.88281	1.47656	['f01p0393t0413r01', 'f01p0393t0413r02']
f01p0393t0413r01	619.5	648	577.5	3.98	7.3	0.71	3.31	28.5	1.26	0.51	3	None	None	70.5	1.67969	None	['f01p0393t0432r01', 'f01p0393t0432r02']
f01p0393t0432r01	648	675	None	3.73	6.41	0.71	2.68	27.02	1.22	0.52	None	None	None	None	None	None	['f01p0393t0450r01', 'f01p0393t0450r02']
f01p0393t0450r01	675	721.5	640.5	3.35	8.52	0.71	5.18	46.47	1.24	0.52	3	None	None	81	1.56934	None	['f01p0393t0481r01', 'f01p0393t0481r02']
f01p0436t0161r01	241.5	277.5	None	3.15	6.71	0.79	3.55	36.03	1.3	0.51	None	None	None	None	None	None	['f01p0436t0185r01', 'f01p0436t0185r02']
f01p0436t0185r01	277.5	298.5	None	3.39	5.34	0.74	1.95	20.98	1.29	0.58	None	None	None	None	None	None	['f01p0436t0199r01', 'f01p0436t0199r02']
f01p0436t0199r01	298.5	330	None	3.07	5.61	0.7	2.54	31.52	1.24	0.53	None	None	None	None	None	None	['f01p0436t0220r01', 'f01p0436t0220r02']
f01p0436t0220r01	330	367.5	None	2.96	6.59	0.68	3.62	37.5	1.28	0.49	None	None	None	None	None	None	['f01p0436t0245r01', 'f01p0436t0245r02']
f01p0436t0245r01	367.5	424.5	None	3.22	12.08	0.68	8.86	56.97	1.4	0.54	None	None	None	None	None	None	['f01p0436t0283r01', 'f01p0436t0283r02']
f01p0436t0283r01	424.5	447	None	6.52	10.42	0.69	3.9	22.52	1.34	0.5	None	None	None	None	None	None	['f01p0436t0298r01', 'f01p0436t0298r02']
f01p0436t0298r01	447	463.5	None	5.21	7.33	0.69	2.12	16.5	1.4	0.5	None	None	None	None	None	None	['f01p0436t0309r01', 'f01p0436t0309r02']
f01p0436t0309r01	463.5	489	424.5	3.66	6.35	0.69	2.7	25.48	1.3	0.5	3	None	None	64.5	1.63086	None	['f01p0436t0326r01', 'f01p0436t0326r02']
f01p0436t0326r01	489	513	None	3.15	4.92	0.68	1.77	24.02	1.19	0.56	None	None	None	None	None	None	['f01p0436t0342r01', 'f01p0436t0342r02']
f01p0436t0342r01	513	547.5	487.5	2.76	5.48	0.67	2.72	34.5	1.12	0.57	3	None	None	60	1.62305	None	['f01p0436t0365r01', 'f01p0436t0365r02']
f01p0436t0365r01	547.5	586.5	None	3.15	6.73	0.69	3.58	38.97	1.22	0.46	None	None	None	None	None	None	['f01p0436t0391r01', 'f01p0436t0391r02']
f01p0436t0391r01	586.5	615	None	3.13	5.61	0.68	2.48	28.5	1.3	0.57	None	None	None	None	None	None	['f01p0436t0410r01', 'f01p0436t0410r02']
f01p0436t0410r01	615	643.5	None	3.17	5.7	0.68	2.52	28.5	1.33	0.47	None	None	None	None	None	None	['f01p0436t0429r01', 'f01p0436t0429r02']
f01p0436t0429r01	643.5	676.5	619.5	2.7	5.84	0.76	3.14	33	1.41	0.49	2	None	None	57	1.72656	1.69141	['f01p0436t0451r01', 'f01p0436t0451r02']
f01p0436t0451r01	676.5	712.5	652.5	2.88	5.74	0.7	2.86	36	1.15	0.54	2	None	None	60	1.70898	None	['f01p0436t0475r01', 'f01p0436t0475r02']
f01p0610t0162r01	243	277.5	None	3.69	7.79	0.71	4.09	34.53	1.27	0.53	None	None	None	None	None	None	['f01p0610t0185r01', 'f01p0610t0185r02']
f01p0610t0185r01	277.5	303	None	4.09	7.17	0.7	3.07	25.48	1.33	0.51	None	None	None	None	None	None	['f01p0610t0202r01', 'f01p0610t0202r02']
f01p0610t0202r01	303	328.5	271.5	3.67	6.56	0.68	2.89	25.52	1.32	0.52	3	None	None	57	1.70605	None	['f01p0610t0219r01', 'f01p0610t0219r02']
f01p0610t0219r01	328.5	354	None	3.39	5.09	0.68	1.71	25.48	1.07	0.52	None	None	None	None	None	None	['f01p0610t0236r01', 'f01p0610t0236r02']
f01p0610t0236r01	354	393	331.5	2.66	5.42	0.68	2.76	39.03	1.08	0.44	2	None	None	61.5	1.71289	None	['f01p0610t0262r01', 'f01p0610t0262r02']
f01p0610t0262r01	393	432	None	2.38	6.15	0.75	3.78	39	1.46	0.49	None	None	None	None	None	None	['f01p0610t0288r01', 'f01p0610t0288r02']
f01p0610t0288r01	432	459	None	3.02	5.46	0.75	2.44	27	1.4	0.57	None	None	None	None	None	None	['f01p0610t0306r01', 'f01p0610t0306r02']
f01p0610t0306r01	459	484.5	427.5	3.13	5.36	0.71	2.23	25.5	1.36	0.47	3	None	None	57	1.375	None	['f01p0610t0323r01', 'f01p0610t0323r02']
f01p0610t0323r01	484.5	535.5	None	2.53	8.47	0.71	5.94	50.97	1.42	0.52	None	None	None	None	None	None	['f01p0610t0357r01', 'f01p0610t0357r02']
f01p0610t0357r01	535.5	556.5	None	4.43	6.78	0.68	2.35	21	1.32	0.51	None	None	None	None	None	None	['f01p0610t0371r01', 'f01p0610t0371r02']
f01p0610t0371r01	556.5	583.5	None	3.47	6.04	0.72	2.57	27	1.13	0.5	None	None	None	None	None	None	['f01p0610t0389r01', 'f01p0610t0389r02']
f01p0610t0389r01	583.5	627	553.5	3.04	5.89	0.73	2.85	43.5	1.07	0.41	3	None	None	73.5	1.59473	None	['f01p0610t0418r01', 'f01p0610t0418r02']
f01p0740t0173r01	259.5	280.5	None	4.52	6.78	0.73	2.26	20.98	1.2	0.64	None	None	None	None	None	None	['f01p0740t0187r01', 'f01p0740t0187r02']
f01p0740t0187r01	280.5	294	None	4.34	5.46	0.72	1.12	13.5	1.12	0.56	None	None	None	None	None	None	['f01p0740t0196r01', 'f01p0740t0196r02']
f01p0740t0196r01	294	315	None	3.04	4.7	0.67	1.66	21	1.23	0.55	None	None	None	None	None	None	['f01p0740t0210r01', 'f01p0740t0210r02']
f01p0740t0210r01	315	358.5	298.5	2.57	5.34	0.66	2.76	43.53	1.06	0.52	2	None	None	60	1.67285	None	['f01p0740t0239r01', 'f01p0740t0239r02']
f01p0740t0239r01	358.5	390	None	2.77	5.52	0.71	2.76	31.5	1.26	0.49	None	None	None	None	None	None	['f01p0740t0260r01', 'f01p0740t0260r02']
f01p0740t0260r01	390	427.5	None	2.7	6.28	0.69	3.58	37.5	1.35	0.48	None	None	None	None	None	None	['f01p0740t0285r01', 'f01p0740t0285r02']
f01p0740t0366r01	549	570	None	4.56	6.67	0.71	2.11	21.02	1.17	0.58	None	None	None	None	None	None	['f01p0740t0380r01', 'f01p0740t0380r02']
f01p0740t0380r01	570	598.5	None	3.84	7.12	0.68	3.28	28.48	1.33	0.52	None	None	None	None	None	None	['f01p0740t0399r01', 'f01p0740t0399r02']
f01p0740t0399r01	598.5	640.5	None	3.71	8.51	0.67	4.8	42	1.21	0.48	None	None	None	None	None	None	['f01p0740t0427r01', 'f01p0740t0427r02']
f01p0740t0427r01	640.5	666	None	4.07	6.8	0.67	2.73	25.52	1.25	0.58	None	None	None	None	None	None	['f01p0740t0444r01', 'f01p0740t0444r02']
f01p0740t0444r01	666	693	625.5	3.95	6.93	0.67	2.98	26.98	1.32	0.48	3	None	None	67.5	1.59863	None	['f01p0740t0462r01', 'f01p0740t0462r02']
f01p0740t0462r01	693	723	None	3.33	6.18	0.66	2.85	30	1.26	0.46	None	None	None	None	None	None	['f01p0740t0482r01', 'f01p0740t0482r02']
f01p0871t0172r01	258	283.5	None	3.6	6.52	0.71	2.92	25.5	1.38	0.53	None	None	None	None	None	None	['f01p0871t0189r01', 'f01p0871t0189r02']
f01p0871t0189r01	283.5	313.5	None	3.45	6.46	0.7	3	30	1.27	0.55	None	None	None	None	None	None	['f01p0871t0209r01', 'f01p0871t0209r02']
f01p0871t0209r01	313.5	352.5	280.5	3.52	7.86	0.69	4.33	38.97	1.27	0.54	3	None	None	72	1.48535	1.59473	['f01p0871t0235r01', 'f01p0871t0235r02']
f01p0871t0235r01	352.5	379.5	310.5	4.25	7.47	0.71	3.22	27	1.32	0.53	3	None	None	69	1.54004	None	['f01p0871t0253r01', 'f01p0871t0253r02']
f01p0871t0253r01	379.5	399	None	3.97	5.74	0.68	1.77	19.5	1.16	0.52	None	None	None	None	None	None	['f01p0871t0266r01', 'f01p0871t0266r02']
f01p0871t0266r01	399	436.5	373.5	2.99	5.55	0.68	2.56	37.53	1.04	0.55	3	None	None	63	1.625	None	['f01p0871t0291r01', 'f01p0871t0291r02']
f02p0045t0169r01	253.5	289.5	None	3.37	6.93	0.71	3.57	36.03	1.25	0.5	None	None	None	None	None	None	['f02p0045t0193r01', 'f02p0045t0193r02']
f02p0045t0193r01	289.5	330	None	3.44	8.61	0.65	5.17	40.5	1.36	0.52	None	None	None	None	None	None	['f02p0045t0220r01', 'f02p0045t0220r02']
f02p0045t0220r01	330	360	286.5	4.47	7.82	0.72	3.35	29.98	1.18	0.54	3	None	None	73.5	1.70703	None	['f02p0045t0240r01', 'f02p0045t0240r02']
f02p0045t0240r01	360	381	None	4.21	6.46	0.73	2.24	21	1.32	0.52	None	None	None	None	None	None	['f02p0045t0254r01', 'f02p0045t0254r02']
f02p0045t0254r01	381	430.5	352.5	3.39	7.4	0.68	4.01	49.53	1.04	0.47	3	None	None	78	1.70703	None	['f02p0045t0287r01', 'f02p0045t0287r02']
f02p0045t0287r01	430.5	456	None	3.47	5.72	0.67	2.24	25.5	1.19	0.51	None	None	None	None	None	None	['f02p0045t0304r01', 'f02p0045t0304r02']
f02p0045t0304r01	456	487.5	421.5	2.94	6.24	0.71	3.31	31.5	1.36	0.53	3	None	None	66	1.56738	1.35645	['f02p0045t0325r01', 'f02p0045t0325r02']
f02p0045t0325r01	487.5	519	454.5	3.28	6.82	0.7	3.54	31.5	1.43	0.49	3	None	None	64.5	1.46191	None	['f02p0045t0346r01', 'f02p0045t0346r02']
f02p0045t0346r01	519	549	None	3.35	6.18	0.64	2.83	29.98	1.22	0.48	None	None	None	None	None	None	['f02p0045t0366r01', 'f02p0045t0366r02']
f02p0045t0366r01	549	582	517.5	2.99	5.58	0.68	2.59	33	1.21	0.49	3	None	None	64.5	1.70898	None	['f02p0045t0388r01', 'f02p0045t0388r02']
f02p0045t0388r01	582	625.5	None	2.72	7.69	0.7	4.96	43.53	1.43	0.52	None	None	None	None	None	None	['f02p0045t0417r01', 'f02p0045t0417r02']
f02p0045t0417r01	625.5	661.5	592.5	4	8.74	0.68	4.74	35.97	1.32	0.54	2	None	None	69	1.82227	None	['f02p0045t0441r01', 'f02p0045t0441r02']
f02p0045t0441r01	661.5	688.5	None	4.68	7.96	0.72	3.28	27.02	1.26	0.51	None	None	None	None	None	None	['f02p0045t0459r01', 'f02p0045t0459r02']
f02p0045t0459r01	688.5	723	None	4.04	8.25	0.67	4.22	34.47	1.33	0.57	None	None	None	None	None	None	['f02p0045t0482r01', 'f02p0045t0482r02']
f02p0089t0160r01	240	270	None	3.47	6.32	0.66	2.85	30	1.23	0.59	None	None	None	None	None	None	['f02p0089t0180r01', 'f02p0089t0180r02']
f02p0089t0180r01	270	297	None	3.71	6.11	0.7	2.4	27	1.18	0.48	None	None	None	None	None	None	['f02p0089t0198r01', 'f02p0089t0198r02']
f02p0089t0198r01	297	339	None	2.94	6.67	0.67	3.74	42	1.16	0.54	None	None	None	None	None	None	['f02p0089t0226r01', 'f02p0089t0226r02']
f02p0089t0226r01	339	381	None	3.6	7.98	0.65	4.38	42	1.14	0.5	None	None	None	None	None	None	['f02p0089t0254r01', 'f02p0089t0254r02']
f02p0089t0254r01	381	403.5	None	3.98	6.35	0.7	2.36	22.5	1.23	0.49	None	None	None	None	None	None	['f02p0089t0269r01', 'f02p0089t0269r02']
f02p0089t0269r01	403.5	442.5	None	3.11	6.82	0.75	3.71	39.03	1.26	0.52	None	None	None	None	None	None	['f02p0089t0295r01', 'f02p0089t0295r02']
f02p0176t0174r01	261	277.5	None	6.16	9.1	0.74	2.94	16.52	1.43	0.51	None	None	None	None	None	None	['f02p0176t0185r01', 'f02p0176t0185r02']
f02p0176t0185r01	277.5	294	None	4.67	5.84	0.69	1.17	16.48	0.97	0.53	None	None	None	None	None	None	['f02p0176t0196r01', 'f02p0176t0196r02']
f02p0176t0196r01	294	330	None	3.08	5.87	0.66	2.79	36.03	1.07	0.53	None	None	None	None	None	None	['f02p0176t0220r01', 'f02p0176t0220r02']
f02p0176t0220r01	330	373.5	298.5	3.1	7	0.68	3.9	43.5	1.18	0.54	2	None	None	75	1.71289	1.92383	['f02p0176t0249r01', 'f02p0176t0249r02']
f02p0176t0249r01	373.5	391.5	340.5	3.8	5.18	0.74	1.38	17.98	1.11	0.52	2	None	None	51	1.81836	1.31836	['f02p0176t0261r01', 'f02p0176t0261r02']
f02p0176t0261r01	391.5	423	367.5	2.7	4.77	0.68	2.07	31.5	1.11	0.52	3	None	None	55.5	1.56836	2.10352	['f02p0176t0282r01', 'f02p0176t0282r02']
f02p0176t0282r01	423	468	406.5	2.46	6.16	0.67	3.7	45.03	1.33	0.48	2	None	None	61.5	1.83594	1.38477	['f02p0176t0312r01', 'f02p0176t0312r02']
f02p0176t0312r01	468	490.5	436.5	2.99	4.63	0.71	1.65	22.48	1.12	0.52	2	None	None	54	1.61035	1.82715	['f02p0176t0327r01', 'f02p0176t0327r02']
f02p0176t0327r01	490.5	543	472.5	2.42	6.95	0.71	4.53	52.53	1.17	0.51	2	None	None	70.5	1.71875	None	['f02p0176t0362r01', 'f02p0176t0362r02']
f02p0176t0362r01	543	564	None	3.56	5.83	0.67	2.27	20.98	1.42	0.4	None	None	None	None	None	None	['f02p0176t0376r01', 'f02p0176t0376r02']
f02p0176t0376r01	564	637.5	None	2.33	10.75	0.68	8.42	73.5	1.26	0.53	None	None	None	None	None	None	['f02p0176t0425r01', 'f02p0176t0425r02']
f02p0176t0425r01	637.5	655.5	None	5.66	8.18	0.69	2.52	18	1.35	0.48	None	None	None	None	None	None	['f02p0176t0437r01', 'f02p0176t0437r02']
f02p0176t0437r01	655.5	691.5	None	3.91	7.56	0.71	3.65	36	1.12	0.45	None	None	None	None	None	None	['f02p0176t0461r01', 'f02p0176t0461r02']
f02p0176t0461r01	691.5	720	None	3.42	6.23	0.71	2.82	28.5	1.24	0.54	None	None	None	None	None	None	['f02p0176t0480r01', 'f02p0176t0480r02']
f02p0176t0480r01	720	759	688.5	3.35	7.65	0.71	4.3	39	1.33	0.46	3	None	None	70.5	1.84375	None	['f02p0176t0506r01', 'f02p0176t0506r02']
f02p0220t0167r01	250.5	306	None	2.33	6.6	0.67	4.27	55.47	1.11	0.54	None	None	None	None	None	None	['f02p0220t0204r01', 'f02p0220t0204r02']
f02p0220t0204r01	306	327	None	3.58	4.99	0.72	1.41	21	1.01	0.57	None	None	None	None	None	None	['f02p0220t0218r01', 'f02p0220t0218r02']
f02p0220t0218r01	327	361.5	295.5	2.87	5.58	0.68	2.71	34.5	1.13	0.47	3	None	None	66	1.35156	2.21094	['f02p0220t0241r01', 'f02p0220t0241r02']
f02p0220t0241r01	361.5	400.5	337.5	2.64	6.3	0.69	3.66	39.03	1.37	0.51	2	None	None	63	1.78125	1.2207	['f02p0220t0267r01', 'f02p0220t0267r02']
f02p0220t0267r01	400.5	424.5	367.5	3.24	5.5	0.69	2.26	23.98	1.33	0.51	2	None	None	57	1.50098	1.73535	['f02p0220t0283r01', 'f02p0220t0283r02']
f02p0220t0283r01	424.5	460.5	400.5	2.8	6.63	0.67	3.83	36.03	1.41	0.54	2	None	None	60	1.61816	1.94434	['f02p0220t0307r01', 'f02p0220t0307r02']
f02p0220t0307r01	460.5	490.5	433.5	3.56	6.68	0.67	3.11	29.98	1.27	0.5	2	None	None	57	1.78125	2.125	['f02p0220t0327r01', 'f02p0220t0327r02']
f02p0220t0327r01	490.5	520.5	463.5	3.37	5.81	0.66	2.45	30.02	1.15	0.48	2	None	None	57	1.95312	None	['f02p0220t0347r01', 'f02p0220t0347r02']
f02p0220t0347r01	520.5	552	None	2.77	5.52	0.74	2.75	31.48	1.41	0.54	None	None	None	None	None	None	['f02p0220t0368r01', 'f02p0220t0368r02']
f02p0220t0368r01	552	583.5	520.5	2.99	6.32	0.87	3.34	31.52	1.37	0.59	2	None	None	63	1.38477	None	['f02p0220t0389r01', 'f02p0220t0389r02']
f02p0350t0179r01	268.5	309	None	2.87	6.41	0.72	3.54	40.5	1.18	0.53	None	None	None	None	None	None	['f02p0350t0206r01', 'f02p0350t0206r02']
f02p0350t0206r01	309	337.5	None	3.41	6.13	0.79	2.72	28.5	1.25	0.55	None	None	None	None	None	None	['f02p0350t0225r01', 'f02p0350t0225r02']
f02p0350t0225r01	337.5	360	307.5	3.35	5.1	0.71	1.75	22.5	1.23	0.5	3	None	None	52.5	1.62207	2.22754	['f02p0350t0240r01', 'f02p0350t0240r02']
f02p0350t0240r01	360	406.5	346.5	2.53	6.7	0.68	4.17	46.5	1.25	0.52	2	None	None	60	1.9248	1.70605	['f02p0350t0271r01', 'f02p0350t0271r02']
f02p0350t0271r01	406.5	444	376.5	3.5	7.95	0.72	4.45	37.53	1.4	0.52	2	None	None	67.5	1.81543	None	['f02p0350t0296r01', 'f02p0350t0296r02']
f02p0350t0296r01	444	469.5	None	4.16	6.82	0.69	2.66	25.48	1.19	0.53	None	None	None	None	None	None	['f02p0350t0313r01', 'f02p0350t0313r02']
f02p0350t0313r01	469.5	489	None	3.63	4.97	0.67	1.34	19.5	1.1	0.58	None	None	None	None	None	None	['f02p0350t0326r01', 'f02p0350t0326r02']
f02p0350t0326r01	489	535.5	472.5	2.88	7.37	0.68	4.49	46.5	1.22	0.53	2	None	None	63	1.93164	None	['f02p0350t0357r01', 'f02p0350t0357r02']
f02p0350t0357r01	535.5	558	None	3.88	6.11	0.71	2.23	22.5	1.25	0.54	None	None	None	None	None	None	['f02p0350t0372r01', 'f02p0350t0372r02']
f02p0350t0372r01	558	586.5	529.5	3.28	5.57	0.72	2.28	28.5	1.13	0.5	3	None	None	57	1.625	2.23828	['f02p0350t0391r01', 'f02p0350t0391r02']
f02p0350t0391r01	586.5	631.5	565.5	2.78	7.08	0.73	4.29	45.03	1.26	0.49	2	None	None	66	1.93164	1.48633	['f02p0350t0421r01', 'f02p0350t0421r02']
f02p0350t0421r01	631.5	666	598.5	3.5	7.18	0.73	3.69	34.5	1.28	0.51	2	None	None	67.5	1.70898	1.15234	['f02p0350t0444r01', 'f02p0350t0444r02']
f02p0350t0444r01	666	687	622.5	3.69	5.19	0.69	1.5	20.98	1.1	0.58	3	None	None	64.5	1.43066	1.81348	['f02p0350t0458r01', 'f02p0350t0458r02']
f02p0350t0458r01	687	723	661.5	2.99	6.14	0.68	3.15	36	1.19	0.52	3	None	None	61.5	1.62207	None	['f02p0350t0482r01', 'f02p0350t0482r02']
f02p0480t0163r01	244.5	274.5	None	3.73	6.75	0.68	3.02	30	1.21	0.46	None	None	None	None	None	None	['f02p0480t0183r01', 'f02p0480t0183r02']
f02p0480t0183r01	274.5	307.5	None	3.08	5.79	0.68	2.71	32.97	1.16	0.49	None	None	None	None	None	None	['f02p0480t0205r01', 'f02p0480t0205r02']
f02p0480t0205r01	307.5	372	None	2.86	11.31	0.69	8.45	64.5	1.32	0.47	None	None	None	None	None	None	['f02p0480t0248r01', 'f02p0480t0248r02']
f02p0480t0248r01	372	391.5	None	5.34	7.7	0.69	2.37	19.48	1.19	0.52	None	None	None	None	None	None	['f02p0480t0261r01', 'f02p0480t0261r02']
f02p0480t0261r01	391.5	414	None	4.02	6.07	0.67	2.05	22.52	1.19	0.53	None	None	None	None	None	None	['f02p0480t0276r01', 'f02p0480t0276r02']
f02p0480t0276r01	414	444	None	3.21	5.59	0.65	2.38	30	1.08	0.54	None	None	None	None	None	None	['f02p0480t0296r01', 'f02p0480t0296r02']
f02p0480t0296r01	444	492	None	3	7.7	0.69	4.7	48	1.18	0.63	None	None	None	None	None	None	['f02p0480t0328r01', 'f02p0480t0328r02']
f02p0480t0328r01	492	511.5	None	4.84	7.34	0.73	2.5	19.48	1.36	0.53	None	None	None	None	None	None	['f02p0480t0341r01', 'f02p0480t0341r02']
f02p0480t0341r01	511.5	564	None	3.93	11.86	0.7	7.93	52.5	1.32	0.54	None	None	None	None	None	None	['f02p0480t0376r01', 'f02p0480t0376r02']
f02p0480t0376r01	564	582	None	6.41	9.48	0.68	3.07	18	1.42	0.57	None	None	None	None	None	None	['f02p0480t0388r01', 'f02p0480t0388r02']
f02p0480t0388r01	582	601.5	None	5.43	7.91	0.69	2.48	19.5	1.27	0.45	None	None	None	None	None	None	['f02p0480t0401r01', 'f02p0480t0401r02']
f02p0480t0401r01	601.5	634.5	None	3.55	7.38	0.65	3.83	33	1.3	0.55	None	None	None	None	None	None	['f02p0480t0423r01', 'f02p0480t0423r02']
f02p0480t0423r01	634.5	666	None	4.07	7.92	0.74	3.85	31.52	1.23	0.51	None	None	None	None	None	None	['f02p0480t0444r01', 'f02p0480t0444r02']
f02p0480t0444r01	666	711	None	4.07	9.6	0.75	5.53	44.97	1.18	0.46	None	None	None	None	None	None	['f02p0480t0474r01', 'f02p0480t0474r02']
f02p0524t0371r01	556.5	588	None	3.41	5.85	0.67	2.44	31.5	1.09	0.47	None	None	None	None	None	None	['f02p0524t0392r01', 'f02p0524t0392r02']
f02p0524t0392r01	588	624	562.5	2.72	4.91	0.67	2.19	36	0.99	0.48	2	None	None	61.5	1.94434	1.85254	['f02p0524t0416r01', 'f02p0524t0416r02']
f02p0524t0416r01	624	669	607.5	2.38	6.59	0.69	4.21	45	1.33	0.45	2	None	None	61.5	1.89844	None	['f02p0524t0446r01', 'f02p0524t0446r02']
f02p0524t0446r01	669	712.5	None	2.96	7.66	0.68	4.7	43.53	1.38	0.53	None	None	None	None	None	None	['f02p0524t0475r01', 'f02p0524t0475r02']
f02p0524t0475r01	712.5	730.5	None	4.04	5.18	0.7	1.15	18	0.97	0.51	None	None	None	None	None	None	['f02p0524t0487r01', 'f02p0524t0487r02']
f02p0567t0270r01	405	424.5	None	4.65	7.02	0.72	2.37	19.5	1.41	0.5	None	None	None	None	None	None	['f02p0567t0283r01', 'f02p0567t0283r02']
f02p0567t0283r01	424.5	453	None	3.52	6.46	0.71	2.94	28.5	1.29	0.51	None	None	None	None	None	None	['f02p0567t0302r01', 'f02p0567t0302r02']
f02p0567t0302r01	453	477	424.5	3.28	5.29	0.69	2.01	24.02	1.21	0.48	2	None	None	52.5	1.76074	1.62793	['f02p0567t0318r01', 'f02p0567t0318r02']
f02p0567t0318r01	477	511.5	454.5	2.54	4.93	0.68	2.38	34.47	1.18	0.53	2	None	None	57	1.69434	None	['f02p0567t0341r01', 'f02p0567t0341r02']
f02p0567t0341r01	511.5	555	None	2.62	7.58	0.68	4.96	43.5	1.47	0.48	None	None	None	None	None	None	['f02p0567t0370r01', 'f02p0567t0370r02']
f02p0567t0370r01	555	591	None	3.67	8.46	0.71	4.79	36	1.48	0.49	None	None	None	None	None	None	['f02p0567t0394r01', 'f02p0567t0394r02']
f02p0567t0394r01	591	613.5	None	4.12	6.36	0.68	2.24	22.5	1.17	0.53	None	None	None	None	None	None	['f02p0567t0409r01', 'f02p0567t0409r02']
f02p0610t0257r01	385.5	417	None	3.22	5.69	0.66	2.47	31.48	1.11	0.49	None	None	None	None	None	None	['f02p0610t0278r01', 'f02p0610t0278r02']
f02p0610t0278r01	417	450	391.5	2.77	4.71	0.69	1.94	33.03	0.99	0.49	2	None	None	58.5	1.88281	1.54297	['f02p0610t0300r01', 'f02p0610t0300r02']
f02p0610t0300r01	450	505.5	427.5	2.31	8.02	0.72	5.7	55.5	1.34	0.47	2	None	None	78	1.71289	None	['f02p0610t0337r01', 'f02p0610t0337r02']
f02p0610t0337r01	505.5	522	None	3.8	5.43	0.73	1.63	16.48	1.47	0.55	None	None	None	None	None	None	['f02p0610t0348r01', 'f02p0610t0348r02']
f02p0610t0348r01	522	555	None	2.99	5.86	0.69	2.87	33	1.3	0.55	None	None	None	None	None	None	['f02p0610t0370r01', 'f02p0610t0370r02']
f02p0610t0370r01	555	586.5	526.5	3.22	6.29	0.67	3.07	31.5	1.25	0.53	2	None	None	60	1.61035	None	['f02p0610t0391r01', 'f02p0610t0391r02']
f02p0610t0391r01	586.5	616.5	None	3.32	5.74	0.67	2.43	30	1.12	0.53	None	None	None	None	None	None	['f02p0610t0411r01', 'f02p0610t0411r02']
f02p0610t0411r01	616.5	652.5	None	3.02	5.98	0.67	2.96	36.03	1.06	0.54	None	None	None	None	None	None	['f02p0610t0435r01', 'f02p0610t0435r02']
f02p0610t0435r01	652.5	691.5	622.5	3.26	6.78	0.7	3.52	38.97	1.2	0.55	2	None	None	69	1.70898	1.48242	['f02p0610t0461r01', 'f02p0610t0461r02']
f02p0610t0461r01	691.5	718.5	655.5	3.71	6.22	0.69	2.51	27.02	1.17	0.52	2	None	None	63	1.5957	2.11523	['f02p0610t0479r01', 'f02p0610t0479r02']
f02p0610t0479r01	718.5	754.5	691.5	3.26	6.84	0.65	3.58	36	1.32	0.48	2	None	None	63	1.85547	None	['f02p0610t0503r01', 'f02p0610t0503r02']
f02p0654t0174r01	261	295.5	None	3.64	7.01	0.7	3.37	34.53	1.21	0.5	None	None	None	None	None	None	['f02p0654t0197r01', 'f02p0654t0197r02']
f02p0654t0197r01	295.5	333	None	3.54	7.16	0.69	3.62	37.47	1.11	0.53	None	None	None	None	None	None	['f02p0654t0222r01', 'f02p0654t0222r02']
f02p0654t0222r01	333	355.5	298.5	3.77	5.14	0.71	1.38	22.5	0.94	0.47	2	None	None	57	1.94434	1.68848	['f02p0654t0237r01', 'f02p0654t0237r02']
f02p0654t0237r01	355.5	394.5	331.5	2.42	5.39	0.67	2.97	39	1.31	0.47	3	None	None	63	1.81641	1.71875	['f02p0654t0263r01', 'f02p0654t0263r02']
f02p0654t0263r01	394.5	433.5	373.5	2.54	6.5	0.7	3.96	39.03	1.35	0.5	2	None	None	60	1.76758	None	['f02p0654t0289r01', 'f02p0654t0289r02']
f02p0654t0289r01	433.5	478.5	None	3.24	8.03	0.7	4.79	45	1.28	0.62	None	None	None	None	None	None	['f02p0654t0319r01', 'f02p0654t0319r02']
f02p0654t0319r01	478.5	496.5	None	4.95	6.82	0.73	1.86	17.98	1.15	0.55	None	None	None	None	None	None	['f02p0654t0331r01', 'f02p0654t0331r02']
f02p0654t0331r01	496.5	517.5	None	3.75	6.04	0.73	2.29	21	1.33	0.52	None	None	None	None	None	None	['f02p0654t0345r01', 'f02p0654t0345r02']
f02p0654t0345r01	517.5	552	490.5	3.15	6.01	0.69	2.86	34.5	1.22	0.54	3	None	None	61.5	1.54102	1.88477	['f02p0654t0368r01', 'f02p0654t0368r02']
f02p0654t0368r01	552	600	523.5	3.26	9.52	0.67	6.26	48	1.35	0.52	2	None	None	76.5	1.71289	None	['f02p0654t0400r01', 'f02p0654t0400r02']
f02p0741t0166r01	249	273	None	4.74	7.96	0.68	3.22	24	1.29	0.52	None	None	None	None	None	None	['f02p0741t0182r01', 'f02p0741t0182r02']
f02p0741t0182r01	273	298.5	None	4.16	7.07	0.7	2.91	25.52	1.28	0.51	None	None	None	None	None	None	['f02p0741t0199r01', 'f02p0741t0199r02']
f02p0741t0199r01	298.5	328.5	None	3.63	7.45	0.68	3.82	30	1.33	0.56	None	None	None	None	None	None	['f02p0741t0219r01', 'f02p0741t0219r02']
f02p0741t0219r01	328.5	346.5	None	4.14	5.93	0.67	1.78	18	1.28	0.54	None	None	None	None	None	None	['f02p0741t0231r01', 'f02p0741t0231r02']
f02p0741t0231r01	346.5	385.5	None	3.17	6.49	0.68	3.32	39	1.16	0.56	None	None	None	None	None	None	['f02p0741t0257r01', 'f02p0741t0257r02']
f02p0741t0257r01	385.5	421.5	None	3.6	7.55	0.71	3.95	36	1.31	0.53	None	None	None	None	None	None	['f02p0741t0281r01', 'f02p0741t0281r02']
f02p0741t0281r01	421.5	442.5	None	4.04	6.38	0.72	2.34	21	1.39	0.45	None	None	None	None	None	None	['f02p0741t0295r01', 'f02p0741t0295r02']
f02p0741t0295r01	442.5	483	None	2.88	6.99	0.68	4.11	40.47	1.34	0.53	None	None	None	None	None	None	['f02p0741t0322r01', 'f02p0741t0322r02']
f02p0741t0322r01	483	508.5	None	3.71	5.8	0.7	2.1	25.52	1.18	0.51	None	None	None	None	None	None	['f02p0741t0339r01', 'f02p0741t0339r02']
f02p0741t0339r01	508.5	556.5	None	2.98	7.47	0.67	4.5	47.97	1.15	0.56	None	None	None	None	None	None	['f02p0741t0371r01', 'f02p0741t0371r02']
f02p0741t0371r01	556.5	588	None	4.16	7.68	0.7	3.52	31.5	1.17	0.47	None	None	None	None	None	None	['f02p0741t0392r01', 'f02p0741t0392r02']
f02p0741t0392r01	588	616.5	None	3.63	6.52	0.68	2.9	28.5	1.3	0.56	None	None	None	None	None	None	['f02p0741t0411r01', 'f02p0741t0411r02']
f02p0741t0411r01	616.5	646.5	580.5	3.64	6.86	0.7	3.23	30	1.28	0.48	3	None	None	66	1.68555	1.95117	['f02p0741t0431r01', 'f02p0741t0431r02']
f02p0741t0431r01	646.5	675	616.5	3.28	5.82	0.71	2.54	28.5	1.21	0.52	2	None	None	58.5	1.81836	1.74414	['f02p0741t0450r01', 'f02p0741t0450r02']
f02p0741t0450r01	675	706.5	649.5	3.04	5.3	0.7	2.26	31.5	1.1	0.52	2	None	None	57	1.78125	None	['f02p0741t0471r01', 'f02p0741t0471r02']
f02p0741t0471r01	706.5	742.5	None	2.77	5.85	0.76	3.08	36.03	1.37	0.53	None	None	None	None	None	None	['f02p0741t0495r01', 'f02p0741t0495r02']
f02p0784t0163r01	244.5	265.5	None	4.68	7.52	0.68	2.84	21	1.37	0.43	None	None	None	None	None	None	['f02p0784t0177r01', 'f02p0784t0177r02']
f02p0784t0177r01	265.5	292.5	None	3.2	5.38	0.7	2.18	27	1.12	0.39	None	None	None	None	None	None	['f02p0784t0195r01', 'f02p0784t0195r02']
f02p0784t0195r01	292.5	340.5	None	2.12	5.5	0.75	3.38	47.97	1.2	0.48	None	None	None	None	None	None	['f02p0784t0227r01', 'f02p0784t0227r02']
f02p0784t0227r01	340.5	376.5	310.5	2.64	6.07	0.73	3.42	36	1.45	0.48	2	None	None	66	1.50098	1.37793	['f02p0784t0251r01', 'f02p0784t0251r02']
f02p0784t0251r01	376.5	411	346.5	2.89	6.18	0.72	3.29	34.5	1.4	0.52	2	None	None	64.5	1.43945	None	['f02p0784t0274r01', 'f02p0784t0274r02']
f02p0784t0274r01	411	435	None	3.21	4.66	0.68	1.45	24	1.05	0.55	None	None	None	None	None	None	['f02p0784t0290r01', 'f02p0784t0290r02']
f02p0784t0290r01	435	477	None	2.57	5.94	0.69	3.37	42.03	1.15	0.51	None	None	None	None	None	None	['f02p0784t0318r01', 'f02p0784t0318r02']
f02p0784t0318r01	477	525	None	3	8.64	0.77	5.64	47.97	1.35	0.51	None	None	None	None	None	None	['f02p0784t0350r01', 'f02p0784t0350r02']
f02p0784t0350r01	525	543	None	4.43	6.66	0.69	2.22	18.02	1.42	0.57	None	None	None	None	None	None	['f02p0784t0362r01', 'f02p0784t0362r02']
f02p0784t0362r01	543	568.5	514.5	3.8	6.39	0.68	2.59	25.5	1.24	0.54	3	None	None	54	1.7334	None	['f02p0784t0379r01', 'f02p0784t0379r02']
f02p0784t0379r01	568.5	601.5	None	3.43	6.92	0.66	3.5	32.97	1.33	0.54	None	None	None	None	None	None	['f02p0784t0401r01', 'f02p0784t0401r02']
f02p0784t0401r01	601.5	628.5	None	3.75	6.14	0.65	2.39	27	1.12	0.55	None	None	None	None	None	None	['f02p0784t0419r01', 'f02p0784t0419r02']
f02p0784t0419r01	628.5	681	607.5	3.39	9.23	0.67	5.84	52.5	1.16	0.5	2	None	None	73.5	2.0957	None	['f02p0784t0454r01', 'f02p0784t0454r02']
f02p0784t0454r01	681	709.5	None	4.65	7.86	0.7	3.2	28.5	1.1	0.5	None	None	None	None	None	None	['f02p0784t0473r01', 'f02p0784t0473r02']
f02p0784t0473r01	709.5	733.5	673.5	3.97	6.08	0.69	2.12	24	1.1	0.51	3	None	None	60	2.00977	None	['f02p0784t0489r01', 'f02p0784t0489r02']
f02p0871t0175r01	262.5	304.5	None	2.82	6.88	0.7	4.07	42.03	1.28	0.51	None	None	None	None	None	None	['f02p0871t0203r01', 'f02p0871t0203r02']
f02p0871t0203r01	304.5	340.5	None	3.5	7.51	0.67	4.01	35.97	1.32	0.54	None	None	None	None	None	None	['f02p0871t0227r01', 'f02p0871t0227r02']
f02p0871t0227r01	340.5	358.5	304.5	4.04	5.74	0.71	1.7	18.02	1.3	0.52	2	None	None	54	1.74805	None	['f02p0871t0239r01', 'f02p0871t0239r02']
f02p0871t0239r01	358.5	379.5	None	2.99	4.63	0.7	1.65	21	1.29	0.53	None	None	None	None	None	None	['f02p0871t0253r01', 'f02p0871t0253r02']
f03p0041t0162r01	243	274.5	None	3.17	5.73	0.7	2.56	31.53	1.28	0.5	None	None	None	None	None	None	['f03p0041t0183r01', 'f03p0041t0183r02']
f03p0041t0183r01	274.5	303	247.5	2.88	4.91	0.68	2.03	28.47	1.17	0.53	2	None	None	55.5	1.6582	None	['f03p0041t0202r01', 'f03p0041t0202r02']
f03p0041t0202r01	303	360	None	2.62	9.93	0.71	7.32	57	1.42	0.5	None	None	None	None	None	None	['f03p0041t0240r01', 'f03p0041t0240r02']
f03p0041t0331r01	496.5	529.5	None	6.4	13.26	0.7	6.85	33	1.4	0.48	None	None	None	None	None	None	['f03p0041t0353r01', 'f03p0041t0353r02']
f03p0041t0353r01	529.5	546	None	6.4	9.37	0.73	2.96	16.48	1.44	0.53	None	None	None	None	None	None	['f03p0041t0364r01', 'f03p0041t0364r02']
f03p0041t0364r01	546	561	None	5.01	6.54	0.75	1.53	15	1.14	0.5	None	None	None	None	None	None	['f03p0041t0374r01', 'f03p0041t0374r02']
f03p0041t0374r01	561	594	None	3.26	7.16	0.75	3.91	33	1.38	0.47	None	None	None	None	None	None	['f03p0041t0396r01', 'f03p0041t0396r02']
f03p0041t0396r01	594	622.5	556.5	3.37	5.85	0.69	2.48	28.52	1.29	0.49	3	None	None	66	1.5459	0.993164	['f03p0041t0415r01', 'f03p0041t0415r02']
f03p0041t0415r01	622.5	643.5	580.5	2.86	4.52	0.71	1.66	21	1.22	0.51	3	None	None	63	1.26953	1.88086	['f03p0041t0429r01', 'f03p0041t0429r02']
f03p0041t0429r01	643.5	691.5	625.5	2.3	6.37	0.72	4.07	48	1.37	0.5	2	None	None	66	1.5752	1.19434	['f03p0041t0461r01', 'f03p0041t0461r02']
f03p0041t0461r01	691.5	727.5	652.5	3.19	8.12	0.8	4.92	36	1.5	0.53	2	None	None	75	1.38477	None	['f03p0041t0485r01', 'f03p0041t0485r02']
f03p0084t0176r01	264	273	None	4.79	5.58	0.71	0.79	9	1.22	0.51	None	None	None	None	None	None	['f03p0084t0182r01', 'f03p0084t0182r02']
f03p0084t0182r01	273	318	None	2.83	7.16	0.66	4.34	45	1.29	0.48	None	None	None	None	None	None	['f03p0084t0212r01', 'f03p0084t0212r02']
f03p0084t0212r01	318	336	None	3.47	5.07	0.68	1.6	18	1.32	0.48	None	None	None	None	None	None	['f03p0084t0224r01', 'f03p0084t0224r02']
f03p0084t0224r01	336	381	None	2.43	5.61	0.72	3.18	45	1.1	0.4	None	None	None	None	None	None	['f03p0084t0254r01', 'f03p0084t0254r02']
f03p0084t0254r01	381	450	370.5	2.22	10.01	0.68	7.78	69	1.31	0.47	2	None	None	79.5	2.25586	None	['f03p0084t0300r01', 'f03p0084t0300r02']
f03p0084t0300r01	450	475.5	None	4.68	8.12	0.72	3.44	25.5	1.36	0.52	None	None	None	None	None	None	['f03p0084t0317r01', 'f03p0084t0317r02']
f03p0084t0317r01	475.5	501	None	4.21	7.47	0.65	3.25	25.48	1.4	0.46	None	None	None	None	None	None	['f03p0084t0334r01', 'f03p0084t0334r02']
f03p0084t0334r01	501	522	None	3.45	6.32	0.73	2.87	21	1.69	0.52	None	None	None	None	None	None	['f03p0084t0348r01', 'f03p0084t0348r02']
f03p0084t0348r01	522	547.5	496.5	3.28	5.5	0.71	2.22	25.52	1.23	0.5	3	None	None	51	1.79102	1.3457	['f03p0084t0365r01', 'f03p0084t0365r02']
f03p0084t0365r01	547.5	597	520.5	2.75	8.38	0.75	5.63	49.47	1.41	0.5	3	None	None	76.5	1.56836	None	['f03p0084t0398r01', 'f03p0084t0398r02']
f03p0084t0398r01	597	624	None	4.2	7.59	0.75	3.38	27	1.42	0.52	None	None	None	None	None	None	['f03p0084t0416r01', 'f03p0084t0416r02']
f03p0084t0416r01	624	651	None	3.98	6.86	0.71	2.88	27	1.26	0.49	None	None	None	None	None	None	['f03p0084t0434r01', 'f03p0084t0434r02']
f03p0084t0434r01	651	685.5	619.5	3.37	6.9	0.7	3.54	34.5	1.24	0.51	3	None	None	66	1.7334	1.56738	['f03p0084t0457r01', 'f03p0084t0457r02']
f03p0084t0457r01	685.5	712.5	649.5	3.54	5.4	0.7	1.86	27.02	1.04	0.49	3	None	None	63	1.65039	1.60156	['f03p0084t0475r01', 'f03p0084t0475r02']
f03p0084t0475r01	712.5	745.5	682.5	2.65	4.89	0.69	2.24	32.97	1.01	0.46	3	None	None	63	1.62598	None	['f03p0084t0497r01', 'f03p0084t0497r02']
f03p0128t0174r01	261	291	None	3.37	5.9	0.72	2.54	30	1.19	0.54	None	None	None	None	None	None	['f03p0128t0194r01', 'f03p0128t0194r02']
f03p0128t0194r01	291	324	None	3.21	6.41	0.74	3.2	33	1.21	0.44	None	None	None	None	None	None	['f03p0128t0216r01', 'f03p0128t0216r02']
f03p0128t0216r01	324	357	None	2.83	5.26	0.72	2.43	33	1.21	0.52	None	None	None	None	None	None	['f03p0128t0238r01', 'f03p0128t0238r02']
f03p0345t0162r01	243	271.5	None	3.07	5.07	0.73	2.01	28.52	1.16	0.52	None	None	None	None	None	None	['f03p0345t0181r01', 'f03p0345t0181r02']
f03p0345t0181r01	271.5	309	None	2.62	4.97	0.72	2.36	37.47	1.05	0.49	None	None	None	None	None	None	['f03p0345t0206r01', 'f03p0345t0206r02']
f03p0345t0206r01	309	358.5	286.5	2.43	6.86	0.68	4.43	49.53	1.26	0.51	2	None	None	72	1.70508	1.9668	['f03p0345t0239r01', 'f03p0345t0239r02']
f03p0345t0239r01	358.5	391.5	328.5	3.5	6.52	0.7	3.03	32.97	1.15	0.52	2	None	None	63	1.83594	1.94336	['f03p0345t0261r01', 'f03p0345t0261r02']
f03p0345t0261r01	391.5	423	361.5	3.41	6.43	0.73	3.03	31.5	1.19	0.46	2	None	None	61.5	1.88965	1.78223	['f03p0345t0282r01', 'f03p0345t0282r02']
f03p0345t0282r01	423	460.5	394.5	2.96	6.33	0.66	3.37	37.53	1.24	0.47	2	None	None	66	1.83594	1.37109	['f03p0345t0307r01', 'f03p0345t0307r02']
f03p0345t0307r01	460.5	489	427.5	3	5.65	0.9	2.65	28.48	1.39	0.53	2	None	None	61.5	1.60352	1.58594	['f03p0345t0326r01', 'f03p0345t0326r02']
f03p0345t0326r01	489	525	463.5	2.99	5.2	0.68	2.21	36	1.07	0.55	2	None	None	61.5	1.59473	2.14746	['f03p0345t0350r01', 'f03p0345t0350r02']
f03p0345t0350r01	525	567	502.5	2.87	7.47	0.71	4.6	42	1.35	0.54	2	None	None	64.5	1.87109	None	['f03p0345t0378r01', 'f03p0345t0378r02']
f03p0345t0378r01	567	586.5	None	4.02	5.62	0.69	1.61	19.5	1.12	0.51	None	None	None	None	None	None	['f03p0345t0391r01', 'f03p0345t0391r02']
f03p0345t0391r01	586.5	627	None	2.86	6.83	0.69	3.96	40.5	1.31	0.5	None	None	None	None	None	None	['f03p0345t0418r01', 'f03p0345t0418r02']
f03p0345t0418r01	627	666	595.5	3.44	7.75	0.68	4.32	39	1.24	0.56	2	None	None	70.5	1.76758	2.0957	['f03p0345t0444r01', 'f03p0345t0444r02']
f03p0345t0444r01	666	693	631.5	4.34	7.58	0.69	3.24	27	1.29	0.5	2	None	None	61.5	1.93164	None	['f03p0345t0462r01', 'f03p0345t0462r02']
f03p0345t0462r01	693	721.5	None	3.78	6.97	0.69	3.19	28.5	1.31	0.48	None	None	None	None	None	None	['f03p0345t0481r01', 'f03p0345t0481r02']
f03p0432t0175r01	262.5	297	None	3.2	6.2	0.73	2.99	34.5	1.19	0.52	None	None	None	None	None	None	['f03p0432t0198r01', 'f03p0432t0198r02']
f03p0432t0198r01	297	327	None	3.21	6.06	0.71	2.85	30	1.22	0.53	None	None	None	None	None	None	['f03p0432t0218r01', 'f03p0432t0218r02']
f03p0432t0218r01	327	355.5	292.5	3.2	5.68	0.71	2.48	28.52	1.27	0.51	3	None	None	63	1.43457	2.33105	['f03p0432t0237r01', 'f03p0432t0237r02']
f03p0432t0237r01	355.5	399	334.5	2.88	7.64	0.68	4.76	43.47	1.34	0.5	2	None	None	64.5	1.88281	None	['f03p0432t0266r01', 'f03p0432t0266r02']
f03p0432t0266r01	399	427.5	None	3.82	6.71	0.69	2.9	28.53	1.17	0.56	None	None	None	None	None	None	['f03p0432t0285r01', 'f03p0432t0285r02']
f03p0432t0285r01	427.5	451.5	394.5	3.78	5.45	0.7	1.67	23.97	1.07	0.52	3	None	None	57	1.78809	1.99121	['f03p0432t0301r01', 'f03p0432t0301r02']
f03p0432t0301r01	451.5	496.5	427.5	2.86	6.63	0.66	3.77	45.03	1.13	0.55	2	None	None	69	1.88965	None	['f03p0432t0331r01', 'f03p0432t0331r02']
f03p0432t0331r01	496.5	523.5	None	3.67	6.46	0.67	2.79	26.98	1.27	0.51	None	None	None	None	None	None	['f03p0432t0349r01', 'f03p0432t0349r02']
f03p0432t0349r01	523.5	564	493.5	3.31	8	0.68	4.69	40.5	1.3	0.55	3	None	None	70.5	1.59863	None	['f03p0432t0376r01', 'f03p0432t0376r02']
f03p0476t0181r01	271.5	300	None	4.19	8.29	0.69	4.1	28.48	1.46	0.52	None	None	None	None	None	None	['f03p0476t0200r01', 'f03p0476t0200r02']
f03p0476t0227r01	340.5	366	None	3.6	6.16	0.73	2.56	25.52	1.28	0.54	None	None	None	None	None	None	['f03p0476t0244r01', 'f03p0476t0244r02']
f03p0476t0244r01	366	390	None	3.31	5.11	0.67	1.79	24	1.23	0.56	None	None	None	None	None	None	['f03p0476t0260r01', 'f03p0476t0260r02']
f03p0476t0260r01	390	432	367.5	2.88	7.4	0.69	4.52	41.97	1.34	0.45	2	None	None	64.5	1.6582	None	['f03p0476t0288r01', 'f03p0476t0288r02']
f03p0476t0288r01	432	456	None	3.37	5.4	0.68	2.04	24.02	1.24	0.5	None	None	None	None	None	None	['f03p0476t0304r01', 'f03p0476t0304r02']
f03p0476t0304r01	456	493.5	430.5	2.72	5.42	0.67	2.7	37.5	1.13	0.46	3	None	None	63	1.87305	1.45703	['f03p0476t0329r01', 'f03p0476t0329r02']
f03p0476t0329r01	493.5	535.5	469.5	2.48	5.67	0.68	3.19	41.97	1.25	0.49	2	None	None	66	1.66504	1.31348	['f03p0476t0357r01', 'f03p0476t0357r02']
f03p0476t0357r01	535.5	565.5	502.5	2.76	4.95	0.69	2.2	30	1.23	0.51	2	None	None	63	1.48926	1.6084	['f03p0476t0377r01', 'f03p0476t0377r02']
f03p0476t0377r01	565.5	606	538.5	2.53	5.48	0.68	2.95	40.5	1.12	0.48	2	None	None	67.5	1.54883	None	['f03p0476t0404r01', 'f03p0476t0404r02']
f03p0476t0404r01	606	636	None	2.65	4.88	0.7	2.23	30	1.26	0.43	None	None	None	None	None	None	['f03p0476t0424r01', 'f03p0476t0424r02']
f03p0476t0424r01	636	679.5	616.5	2.1	5.43	0.71	3.32	43.5	1.3	0.47	2	None	None	63	1.6582	None	['f03p0476t0453r01', 'f03p0476t0453r02']
f03p0476t0453r01	679.5	718.5	None	2.53	6.35	0.74	3.82	39.03	1.42	0.5	None	None	None	None	None	None	['f03p0476t0479r01', 'f03p0476t0479r02']
f03p0476t0479r01	718.5	757.5	None	3.17	7.34	0.69	4.17	38.97	1.36	0.51	None	None	None	None	None	None	['f03p0476t0505r01', 'f03p0476t0505r02']
f03p0519t0173r01	259.5	283.5	None	3.21	4.96	0.71	1.75	24	1.16	0.51	None	None	None	None	None	None	['f03p0519t0189r01', 'f03p0519t0189r02']
f03p0519t0189r01	283.5	309	None	2.54	4.55	0.71	2.01	25.48	1.38	0.44	None	None	None	None	None	None	['f03p0519t0206r01', 'f03p0519t0206r02']
f03p0519t0206r01	309	357	None	2.01	6.41	0.78	4.4	48	1.43	0.52	None	None	None	None	None	None	['f03p0519t0238r01', 'f03p0519t0238r02']
f03p0519t0238r01	357	391.5	331.5	3.31	7.91	0.75	4.6	34.5	1.58	0.49	2	None	None	60	1.6582	None	['f03p0519t0261r01', 'f03p0519t0261r02']
f03p0519t0261r01	391.5	423	None	3.85	8.05	0.87	4.2	31.5	1.39	0.51	None	None	None	None	None	None	['f03p0519t0282r01', 'f03p0519t0282r02']
f03p0519t0282r01	423	445.5	None	4.11	6.6	0.68	2.5	22.52	1.32	0.57	None	None	None	None	None	None	['f03p0519t0297r01', 'f03p0519t0297r02']
f03p0519t0297r01	445.5	495	None	3.75	11.44	0.67	7.69	49.47	1.37	0.47	None	None	None	None	None	None	['f03p0519t0330r01', 'f03p0519t0330r02']
f03p0563t0171r01	256.5	276	None	3.53	5.32	0.68	1.79	19.48	1.31	0.46	None	None	None	None	None	None	['f03p0563t0184r01', 'f03p0563t0184r02']
f03p0563t0184r01	276	310.5	None	2.46	4.93	0.67	2.47	34.5	1.16	0.54	None	None	None	None	None	None	['f03p0563t0207r01', 'f03p0563t0207r02']
f03p0563t0207r01	310.5	354	292.5	2.66	6.43	0.69	3.77	43.5	1.23	0.49	2	None	None	61.5	1.82812	1.60938	['f03p0563t0236r01', 'f03p0563t0236r02']
f03p0563t0236r01	354	373.5	322.5	3.17	4.19	0.71	1.02	19.52	0.96	0.51	2	None	None	51	1.71875	None	['f03p0563t0249r01', 'f03p0563t0249r02']
f03p0563t0249r01	373.5	415.5	None	2.14	5.41	0.73	3.28	42	1.3	0.51	None	None	None	None	None	None	['f03p0563t0277r01', 'f03p0563t0277r02']
f03p0563t0277r01	415.5	439.5	None	2.75	4.21	0.7	1.46	24	1.05	0.55	None	None	None	None	None	None	['f03p0563t0293r01', 'f03p0563t0293r02']
f03p0563t0293r01	439.5	481.5	421.5	2.33	5.09	0.71	2.75	41.97	1.12	0.51	2	None	None	60	1.54883	1.36328	['f03p0563t0321r01', 'f03p0563t0321r02']
f03p0563t0321r01	481.5	516	451.5	2.62	5.43	0.73	2.81	34.53	1.31	0.53	2	None	None	64.5	1.45605	1.3291	['f03p0563t0344r01', 'f03p0563t0344r02']
f03p0563t0344r01	516	544.5	484.5	2.89	5.47	0.7	2.59	28.47	1.33	0.52	2	None	None	60	1.39258	None	['f03p0563t0363r01', 'f03p0563t0363r02']
f03p0563t0363r01	544.5	576	None	2.83	5.81	0.7	2.98	31.5	1.4	0.52	None	None	None	None	None	None	['f03p0563t0384r01', 'f03p0563t0384r02']
f03p0563t0384r01	576	603	None	3	5.57	0.73	2.57	27	1.31	0.48	None	None	None	None	None	None	['f03p0563t0402r01', 'f03p0563t0402r02']
f03p0563t0402r01	603	642	None	2.66	6.09	0.77	3.43	39	1.25	0.53	None	None	None	None	None	None	['f03p0563t0428r01', 'f03p0563t0428r02']
f03p0563t0428r01	642	670.5	None	3.24	5.63	0.71	2.39	28.52	1.21	0.47	None	None	None	None	None	None	['f03p0563t0447r01', 'f03p0563t0447r02']
f03p0563t0447r01	670.5	712.5	None	2.66	6.05	0.74	3.39	42	1.13	0.46	None	None	None	None	None	None	['f03p0563t0475r01', 'f03p0563t0475r02']
f03p0563t0475r01	712.5	760.5	None	2.77	7.45	0.68	4.68	48.03	1.23	0.49	None	None	None	None	None	None	['f03p0563t0507r01', 'f03p0563t0507r02']
f03p0650t0164r01	246	268.5	None	3.3	5.07	0.7	1.77	22.52	1.13	0.55	None	None	None	None	None	None	['f03p0650t0179r01', 'f03p0650t0179r02']
f03p0650t0179r01	268.5	297	None	2.77	5.08	0.72	2.31	28.48	1.26	0.51	None	None	None	None	None	None	['f03p0650t0198r01', 'f03p0650t0198r02']
f03p0650t0198r01	297	351	None	2.57	7.59	0.77	5.03	54	1.24	0.5	None	None	None	None	None	None	['f03p0650t0234r01', 'f03p0650t0234r02']
f03p0650t0234r01	351	388.5	None	3.8	8.48	0.72	4.68	37.5	1.31	0.54	None	None	None	None	None	None	['f03p0650t0259r01', 'f03p0650t0259r02']
f03p0650t0259r01	388.5	420	None	4.57	9.59	0.67	5.01	31.5	1.44	0.56	None	None	None	None	None	None	['f03p0650t0280r01', 'f03p0650t0280r02']
f03p0650t0280r01	420	454.5	None	5.34	10.37	0.71	5.03	34.5	1.22	0.62	None	None	None	None	None	None	['f03p0650t0303r01', 'f03p0650t0303r02']
f03p0650t0303r01	454.5	475.5	None	6.38	10.2	0.73	3.82	21.02	1.4	0.52	None	None	None	None	None	None	['f03p0650t0317r01', 'f03p0650t0317r02']
f03p0650t0317r01	475.5	493.5	None	5.32	7.62	0.72	2.3	18	1.27	0.49	None	None	None	None	None	None	['f03p0650t0329r01', 'f03p0650t0329r02']
f03p0650t0329r01	493.5	514.5	None	3.75	5.56	0.69	1.81	20.98	1.14	0.54	None	None	None	None	None	None	['f03p0650t0343r01', 'f03p0650t0343r02']
f03p0650t0343r01	514.5	547.5	None	2.99	5.83	0.68	2.84	33.03	1.24	0.49	None	None	None	None	None	None	['f03p0650t0365r01', 'f03p0650t0365r02']
f03p0650t0365r01	547.5	589.5	None	2.87	6.78	0.7	3.91	42	1.29	0.5	None	None	None	None	None	None	['f03p0650t0393r01', 'f03p0650t0393r02']
f03p0650t0393r01	589.5	612	None	3.41	5.3	0.72	1.89	22.48	1.22	0.6	None	None	None	None	None	None	['f03p0650t0408r01', 'f03p0650t0408r02']
f03p0650t0408r01	612	646.5	None	3.17	6.15	0.85	2.97	34.53	1.12	0.53	None	None	None	None	None	None	['f03p0650t0431r01', 'f03p0650t0431r02']
f03p0650t0431r01	646.5	681	None	3.28	7.24	0.73	3.96	34.47	1.44	0.56	None	None	None	None	None	None	['f03p0650t0454r01', 'f03p0650t0454r02']
f03p0650t0454r01	681	706.5	None	4.09	7.18	0.64	3.08	25.52	1.32	0.51	None	None	None	None	None	None	['f03p0650t0471r01', 'f03p0650t0471r02']
f03p0650t0471r01	706.5	744	None	3.63	8.19	0.69	4.55	37.47	1.37	0.54	None	None	None	None	None	None	['f03p0650t0496r01', 'f03p0650t0496r02']
f03p0737t0169r01	253.5	292.5	None	2.7	5.77	0.67	3.07	39	1.14	0.49	None	None	None	None	None	None	['f03p0737t0195r01', 'f03p0737t0195r02']
f03p0737t0195r01	292.5	337.5	268.5	2.8	7.32	0.67	4.51	44.97	1.38	0.55	2	None	None	69	1.71289	1.28906	['f03p0737t0225r01', 'f03p0737t0225r02']
f03p0737t0225r01	337.5	364.5	298.5	4.04	6.89	0.69	2.85	27.02	1.2	0.47	2	None	None	66	1.50098	None	['f03p0737t0243r01', 'f03p0737t0243r02']
f03p0737t0243r01	364.5	391.5	None	3.26	5.27	0.7	2.01	26.98	1.1	0.56	None	None	None	None	None	None	['f03p0737t0261r01', 'f03p0737t0261r02']
f03p0737t0261r01	391.5	417	None	2.94	4.61	0.7	1.67	25.5	1.15	0.5	None	None	None	None	None	None	['f03p0737t0278r01', 'f03p0737t0278r02']
f03p0737t0278r01	417	474	None	2.31	8.43	0.69	6.12	57	1.37	0.5	None	None	None	None	None	None	['f03p0737t0316r01', 'f03p0737t0316r02']
f03p0737t0316r01	474	495	None	4.21	6.48	0.74	2.27	21	1.26	0.47	None	None	None	None	None	None	['f03p0737t0330r01', 'f03p0737t0330r02']
f03p0737t0330r01	495	526.5	None	3.04	6.18	0.77	3.14	31.52	1.42	0.5	None	None	None	None	None	None	['f03p0737t0351r01', 'f03p0737t0351r02']
f03p0737t0351r01	526.5	573	505.5	3.1	9.02	0.71	5.91	46.47	1.35	0.39	2	None	None	67.5	1.87695	None	['f03p0737t0382r01', 'f03p0737t0382r02']
f03p0737t0382r01	573	595.5	None	3.47	5.15	0.71	1.68	22.52	1.11	0.51	None	None	None	None	None	None	['f03p0737t0397r01', 'f03p0737t0397r02']
f03p0824t0181r01	271.5	303	None	3.64	7.56	0.72	3.92	31.48	1.38	0.48	None	None	None	None	None	None	['f03p0824t0202r01', 'f03p0824t0202r02']
f03p0824t0202r01	303	343.5	None	3.66	6.9	0.68	3.25	40.5	1.02	0.53	None	None	None	None	None	None	['f03p0824t0229r01', 'f03p0824t0229r02']
f03p0824t0229r01	343.5	373.5	None	3.64	5.97	0.7	2.33	30.02	1.08	0.54	None	None	None	None	None	None	['f03p0824t0249r01', 'f03p0824t0249r02']
f03p0824t0249r01	373.5	417	None	3.22	8.59	0.69	5.37	43.47	1.38	0.52	None	None	None	None	None	None	['f03p0824t0278r01', 'f03p0824t0278r02']
f03p0824t0278r01	417	436.5	367.5	4.47	6.65	0.69	2.19	19.52	1.4	0.51	3	None	None	69	1.37598	1.37988	['f03p0824t0291r01', 'f03p0824t0291r02']
f03p0824t0291r01	436.5	474	397.5	3.42	8.66	0.66	5.25	37.47	1.45	0.59	3	None	None	76.5	1.37793	None	['f03p0824t0316r01', 'f03p0824t0316r02']
f03p0824t0316r01	474	496.5	None	5.1	7.94	0.69	2.84	22.52	1.24	0.53	None	None	None	None	None	None	['f03p0824t0331r01', 'f03p0824t0331r02']
f03p0824t0331r01	496.5	514.5	None	4.23	5.54	0.69	1.3	17.98	1.02	0.52	None	None	None	None	None	None	['f03p0824t0343r01', 'f03p0824t0343r02']
f03p0824t0343r01	514.5	559.5	496.5	2.89	7.38	0.71	4.48	45.03	1.27	0.53	2	None	None	63	2.11523	2.18555	['f03p0824t0373r01', 'f03p0824t0373r02']
f03p0824t0373r01	559.5	589.5	532.5	3.91	6.57	0.7	2.66	30	1.12	0.55	2	None	None	57	2.15039	None	['f03p0824t0393r01', 'f03p0824t0393r02']
f03p0824t0393r01	589.5	616.5	None	3.6	6.29	0.67	2.68	27	1.29	0.53	None	None	None	None	None	None	['f03p0824t0411r01', 'f03p0824t0411r02']
f03p0824t0411r01	616.5	648	None	3.31	6.41	0.73	3.1	31.48	1.29	0.49	None	None	None	None	None	None	['f03p0824t0432r01', 'f03p0824t0432r02']
f03p0824t0432r01	648	673.5	None	3.13	4.97	0.7	1.84	25.52	1.2	0.49	None	None	None	None	None	None	['f03p0824t0449r01', 'f03p0824t0449r02']
f03p0824t0449r01	673.5	715.5	652.5	2.43	5.59	0.69	3.16	41.97	1.2	0.46	2	None	None	63	1.6582	None	['f03p0824t0477r01', 'f03p0824t0477r02']
f03p0824t0477r01	715.5	747	None	2.55	4.66	0.72	2.11	31.5	1.1	0.47	None	None	None	None	None	None	['f03p0824t0498r01', 'f03p0824t0498r02']
f03p0867t0171r01	256.5	285	None	3.02	5.19	0.69	2.17	28.48	1.17	0.51	None	None	None	None	None	None	['f03p0867t0190r01', 'f03p0867t0190r02']
f03p0867t0190r01	285	330	None	2.66	7.29	0.67	4.63	45.03	1.36	0.5	None	None	None	None	None	None	['f03p0867t0220r01', 'f03p0867t0220r02']
f03p0867t0220r01	330	367.5	None	3.64	8.83	0.66	5.19	37.5	1.42	0.47	None	None	None	None	None	None	['f03p0867t0245r01', 'f03p0867t0245r02']
f03p0867t0245r01	367.5	388.5	325.5	4.16	6.6	0.67	2.44	20.98	1.37	0.53	3	None	None	63	1.73242	None	['f03p0867t0259r01', 'f03p0867t0259r02']
f03p0867t0259r01	388.5	415.5	None	3.52	6.41	0.68	2.89	27.02	1.25	0.51	None	None	None	None	None	None	['f03p0867t0277r01', 'f03p0867t0277r02']
f03p0867t0277r01	415.5	444	None	3.28	5.68	0.7	2.4	28.5	1.2	0.52	None	None	None	None	None	None	['f03p0867t0296r01', 'f03p0867t0296r02']
f03p0867t0296r01	444	471	412.5	2.94	5.38	0.7	2.45	26.98	1.42	0.51	3	None	None	58.5	1.51465	2.34863	['f03p0867t0314r01', 'f03p0867t0314r02']
f03p0867t0314r01	471	511.5	457.5	2.77	6.84	0.67	4.07	40.5	1.33	0.52	2	None	None	54	1.93164	1.38477	['f03p0867t0341r01', 'f03p0867t0341r02']
f03p0867t0341r01	511.5	543	478.5	3.58	7.12	0.68	3.54	31.5	1.35	0.51	2	None	None	64.5	1.6582	1.31641	['f03p0867t0362r01', 'f03p0867t0362r02']
f03p0867t0362r01	543	567	505.5	3.64	5.58	0.7	1.94	24	1.11	0.49	3	None	None	61.5	1.4873	None	['f03p0867t0378r01', 'f03p0867t0378r02']
f03p0867t0378r01	567	609	None	2.75	6.39	0.7	3.64	42	1.15	0.52	None	None	None	None	None	None	['f03p0867t0406r01', 'f03p0867t0406r02']
f03p0867t0406r01	609	639	577.5	3.35	6.68	0.71	3.33	30	1.31	0.54	2	None	None	61.5	1.76758	1.20703	['f03p0867t0426r01', 'f03p0867t0426r02']
f03p0867t0426r01	639	661.5	604.5	3.58	5.81	0.76	2.22	22.5	1.42	0.52	3	None	None	57	1.4873	1.81348	['f03p0867t0441r01', 'f03p0867t0441r02']
f03p0867t0441r01	661.5	691.5	637.5	3	5.29	0.75	2.29	30.02	1.3	0.59	3	None	None	54	1.65039	None	['f03p0867t0461r01', 'f03p0867t0461r02']
f03p0867t0461r01	691.5	721.5	None	3.13	6.38	0.71	3.25	29.98	1.44	0.51	None	None	None	None	None	None	['f03p0867t0481r01', 'f03p0867t0481r02']
f04p0087t0167r01	250.5	285	None	2.75	6.11	0.69	3.36	34.47	1.43	0.53	None	None	None	None	None	None	['f04p0087t0190r01', 'f04p0087t0190r02']
f04p0087t0190r01	285	319.5	None	3.26	7.62	0.68	4.36	34.53	1.53	0.47	None	None	None	None	None	None	['f04p0087t0213r01', 'f04p0087t0213r02']
f04p0087t0213r01	319.5	349.5	280.5	3.58	6.53	0.73	2.95	30	1.26	0.49	3	None	None	69	1.40527	2.46973	['f04p0087t0233r01', 'f04p0087t0233r02']
f04p0087t0233r01	349.5	382.5	322.5	3.2	6.41	0.7	3.22	33	1.29	0.54	2	None	None	60	1.9375	1.03711	['f04p0087t0255r01', 'f04p0087t0255r02']
f04p0087t0255r01	382.5	423	343.5	3.45	8.86	0.74	5.4	40.47	1.37	0.45	3	None	None	79.5	1.4873	None	['f04p0087t0282r01', 'f04p0087t0282r02']
f04p0087t0282r01	423	445.5	None	4	6.3	0.69	2.3	22.52	1.35	0.52	None	None	None	None	None	None	['f04p0087t0297r01', 'f04p0087t0297r02']
f04p0087t0297r01	445.5	489	412.5	3.26	7.96	0.74	4.7	43.47	1.31	0.52	3	None	None	76.5	1.73242	1.56836	['f04p0087t0326r01', 'f04p0087t0326r02']
f04p0087t0326r01	489	514.5	448.5	4.14	6.62	0.7	2.48	25.52	1.12	0.52	2	None	None	66	1.65039	1.16406	['f04p0087t0343r01', 'f04p0087t0343r02']
f04p0087t0343r01	514.5	540	472.5	3.43	5.43	0.71	2	25.48	1.07	0.53	3	None	None	67.5	1.40723	2.24902	['f04p0087t0360r01', 'f04p0087t0360r02']
f04p0087t0360r01	540	582	517.5	2.86	7.47	0.67	4.62	41.97	1.41	0.54	2	None	None	64.5	1.82812	None	['f04p0087t0388r01', 'f04p0087t0388r02']
f04p0087t0388r01	582	607.5	None	4	7.38	0.68	3.38	25.53	1.46	0.54	None	None	None	None	None	None	['f04p0087t0405r01', 'f04p0087t0405r02']
f04p0087t0405r01	607.5	633	None	3.96	7.19	0.75	3.23	25.48	1.43	0.5	None	None	None	None	None	None	['f04p0087t0422r01', 'f04p0087t0422r02']
f04p0087t0422r01	633	657	None	3.56	6.11	0.72	2.54	24	1.35	0.49	None	None	None	None	None	None	['f04p0087t0438r01', 'f04p0087t0438r02']
f04p0087t0438r01	657	687	628.5	2.98	5.82	0.71	2.84	29.98	1.33	0.5	3	None	None	58.5	1.65332	1.47559	['f04p0087t0458r01', 'f04p0087t0458r02']
f04p0087t0458r01	687	717	658.5	2.94	5.72	0.76	2.78	30.02	1.34	0.53	2	None	None	58.5	1.56445	None	['f04p0087t0478r01', 'f04p0087t0478r02']
f04p0304t0173r01	259.5	304.5	None	2.72	7.99	0.68	5.27	45	1.44	0.55	None	None	None	None	None	None	['f04p0304t0203r01', 'f04p0304t0203r02']
f04p0304t0203r01	304.5	325.5	271.5	4.36	6.61	0.69	2.25	21	1.27	0.48	2	None	None	54	1.81543	None	['f04p0304t0217r01', 'f04p0304t0217r02']
f04p0304t0217r01	325.5	354	None	3.19	6.31	0.68	3.12	28.47	1.44	0.55	None	None	None	None	None	None	['f04p0304t0236r01', 'f04p0304t0236r02']
f04p0304t0236r01	354	379.5	319.5	3.45	5.8	0.69	2.35	25.53	1.31	0.51	3	None	None	60	1.46387	None	['f04p0304t0253r01', 'f04p0304t0253r02']
f04p0304t0253r01	379.5	415.5	None	2.98	6.27	0.69	3.29	36	1.29	0.49	None	None	None	None	None	None	['f04p0304t0277r01', 'f04p0304t0277r02']
f04p0304t0277r01	415.5	441	379.5	3.07	5.77	0.67	2.7	25.47	1.49	0.47	2	None	None	61.5	1.48926	1.53613	['f04p0304t0294r01', 'f04p0304t0294r02']
f04p0304t0294r01	441	477	412.5	2.72	5.77	0.69	3.05	36.03	1.29	0.5	3	None	None	64.5	1.5127	1.81738	['f04p0304t0318r01', 'f04p0304t0318r02']
f04p0304t0318r01	477	514.5	451.5	2.86	5.86	0.72	3	37.53	1.27	0.49	2	None	None	63	1.66504	1.57129	['f04p0304t0343r01', 'f04p0304t0343r02']
f04p0304t0343r01	514.5	546	484.5	2.88	5.85	0.86	2.97	31.48	1.28	0.52	2	None	None	61.5	1.61816	1.35254	['f04p0304t0364r01', 'f04p0304t0364r02']
f04p0304t0364r01	546	571.5	511.5	3.04	5.18	0.68	2.14	25.52	1.32	0.53	3	None	None	60	1.48535	1.37598	['f04p0304t0381r01', 'f04p0304t0381r02']
f04p0304t0381r01	571.5	610.5	544.5	2.75	6.88	0.69	4.13	39	1.42	0.52	3	None	None	66	1.43066	None	['f04p0304t0407r01', 'f04p0304t0407r02']
f04p0304t0407r01	610.5	631.5	None	3.58	5.17	0.68	1.59	21	1.08	0.52	None	None	None	None	None	None	['f04p0304t0421r01', 'f04p0304t0421r02']
f04p0304t0421r01	631.5	663	None	2.7	5.77	0.67	3.07	31.48	1.38	0.55	None	None	None	None	None	None	['f04p0304t0442r01', 'f04p0304t0442r02']
f04p0304t0442r01	663	687	637.5	3.15	5.32	0.69	2.17	23.98	1.34	0.46	2	None	None	49.5	1.66504	None	['f04p0304t0458r01', 'f04p0304t0458r02']
f04p0347t0166r01	249	282	None	2.88	6.05	0.7	3.18	33	1.34	0.49	None	None	None	None	None	None	['f04p0347t0188r01', 'f04p0347t0188r02']
f04p0347t0188r01	282	306	None	2.99	4.73	0.72	1.75	24	1.32	0.53	None	None	None	None	None	None	['f04p0347t0204r01', 'f04p0347t0204r02']
f04p0347t0204r01	306	340.5	None	2.53	5.32	0.69	2.78	34.53	1.43	0.5	None	None	None	None	None	None	['f04p0347t0227r01', 'f04p0347t0227r02']
f04p0347t0227r01	340.5	385.5	310.5	2.68	6.51	0.68	3.83	45.03	1.21	0.51	2	None	None	75	1.33789	1.77344	['f04p0347t0257r01', 'f04p0347t0257r02']
f04p0347t0257r01	385.5	414	346.5	3.32	5.62	0.69	2.3	28.48	1.19	0.53	2	None	None	67.5	1.55566	1.41895	['f04p0347t0276r01', 'f04p0347t0276r02']
f04p0347t0276r01	414	447	379.5	2.98	6.41	0.71	3.43	32.97	1.42	0.55	3	None	None	67.5	1.4873	1.15723	['f04p0347t0298r01', 'f04p0347t0298r02']
f04p0347t0298r01	447	475.5	409.5	3.55	6.59	0.67	3.05	28.53	1.32	0.47	3	None	None	66	1.32227	None	['f04p0347t0317r01', 'f04p0347t0317r02']
f04p0347t0317r01	475.5	511.5	None	3.1	7.81	0.71	4.71	36	1.49	0.55	None	None	None	None	None	None	['f04p0347t0341r01', 'f04p0347t0341r02']
f04p0347t0341r01	511.5	538.5	478.5	4.31	7.66	0.74	3.34	27	1.34	0.48	2	None	None	60	1.67285	None	['f04p0347t0359r01', 'f04p0347t0359r02']
f04p0347t0359r01	538.5	574.5	None	3.67	7.57	0.68	3.89	36	1.23	0.54	None	None	None	None	None	None	['f04p0347t0383r01', 'f04p0347t0383r02']
f04p0347t0383r01	574.5	598.5	None	4.07	7.28	0.68	3.21	23.98	1.51	0.52	None	None	None	None	None	None	['f04p0347t0399r01', 'f04p0347t0399r02']
f04p0347t0399r01	598.5	628.5	562.5	3.78	7.49	0.67	3.71	30.02	1.38	0.5	3	None	None	66	1.45898	None	['f04p0347t0419r01', 'f04p0347t0419r02']
f04p0347t0419r01	628.5	652.5	None	3.78	6.83	0.68	3.05	24	1.48	0.5	None	None	None	None	None	None	['f04p0347t0435r01', 'f04p0347t0435r02']
f04p0347t0435r01	652.5	684	622.5	3.44	6.37	0.67	2.93	31.5	1.19	0.49	3	None	None	61.5	1.65527	1.53809	['f04p0347t0456r01', 'f04p0347t0456r02']
f04p0347t0456r01	684	717	649.5	3.11	6.79	0.67	3.67	32.97	1.36	0.53	3	None	None	67.5	1.59668	2.15723	['f04p0347t0478r01', 'f04p0347t0478r02']
f04p0347t0478r01	717	748.5	691.5	3.58	7.25	0.74	3.67	31.52	1.55	0.55	2	None	None	57	1.87695	None	['f04p0347t0499r01', 'f04p0347t0499r02']
f04p0434t0172r01	258	283.5	None	3.15	5.71	0.71	2.57	25.52	1.48	0.49	None	None	None	None	None	None	['f04p0434t0189r01', 'f04p0434t0189r02']
f04p0434t0189r01	283.5	324	None	2.83	6.3	0.71	3.47	40.47	1.16	0.61	None	None	None	None	None	None	['f04p0434t0216r01', 'f04p0434t0216r02']
f04p0434t0216r01	324	342	None	3.86	5.55	0.69	1.69	18	1.34	0.5	None	None	None	None	None	None	['f04p0434t0228r01', 'f04p0434t0228r02']
f04p0434t0228r01	342	376.5	None	2.8	6.62	0.71	3.82	34.53	1.51	0.47	None	None	None	None	None	None	['f04p0434t0251r01', 'f04p0434t0251r02']
f04p0434t0251r01	376.5	420	None	3.09	8.25	0.87	5.16	43.47	1.34	0.55	None	None	None	None	None	None	['f04p0434t0280r01', 'f04p0434t0280r02']
f04p0434t0280r01	420	442.5	None	4.52	7.55	0.77	3.04	22.53	1.37	0.47	None	None	None	None	None	None	['f04p0434t0295r01', 'f04p0434t0295r02']
f04p0434t0295r01	442.5	463.5	None	3.58	6.3	0.74	2.72	21	1.62	0.56	None	None	None	None	None	None	['f04p0434t0309r01', 'f04p0434t0309r02']
f04p0434t0309r01	463.5	498	427.5	3.55	8.27	0.69	4.72	34.47	1.55	0.55	3	None	None	70.5	1.32129	None	['f04p0434t0332r01', 'f04p0434t0332r02']
f04p0434t0332r01	498	517.5	None	4.53	7.51	0.71	2.98	19.5	1.67	0.54	None	None	None	None	None	None	['f04p0434t0345r01', 'f04p0434t0345r02']
f04p0434t0384r01	576	600	None	3.69	6.16	0.71	2.48	24	1.27	0.5	None	None	None	None	None	None	['f04p0434t0400r01', 'f04p0434t0400r02']
f04p0434t0400r01	600	636	None	3.07	6.55	0.72	3.48	36	1.3	0.53	None	None	None	None	None	None	['f04p0434t0424r01', 'f04p0434t0424r02']
f04p0434t0424r01	636	664.5	601.5	3.45	6.55	0.78	3.1	28.53	1.38	0.47	2	None	None	63	1.49609	1.75	['f04p0434t0443r01', 'f04p0434t0443r02']
f04p0434t0443r01	664.5	691.5	634.5	3.08	5.61	0.67	2.53	27	1.45	0.53	3	None	None	57	1.62305	2.22656	['f04p0434t0461r01', 'f04p0434t0461r02']
f04p0434t0461r01	691.5	730.5	673.5	2.96	7.09	0.7	4.13	39	1.46	0.5	2	None	None	57	1.9248	None	['f04p0434t0487r01', 'f04p0434t0487r02']
f04p0521t0175r01	262.5	307.5	None	2.54	6.22	0.71	3.68	45	1.24	0.51	None	None	None	None	None	None	['f04p0521t0205r01', 'f04p0521t0205r02']
f04p0521t0205r01	307.5	334.5	283.5	3.17	5.02	0.68	1.84	27	1.12	0.55	2	None	None	51	1.88281	1.0918	['f04p0521t0223r01', 'f04p0521t0223r02']
f04p0521t0223r01	334.5	364.5	304.5	2.75	4.44	0.67	1.69	30	1.07	0.53	3	None	None	60	1.4873	None	['f04p0521t0243r01', 'f04p0521t0243r02']
f04p0521t0243r01	364.5	420	None	2.35	8.1	0.67	5.75	55.47	1.33	0.52	None	None	None	None	None	None	['f04p0521t0280r01', 'f04p0521t0280r02']
f04p0521t0280r01	420	442.5	None	4.19	6.84	0.71	2.64	22.53	1.28	0.5	None	None	None	None	None	None	['f04p0521t0295r01', 'f04p0521t0295r02']
f04p0521t0295r01	442.5	469.5	None	3.43	5.68	0.67	2.26	27	1.17	0.52	None	None	None	None	None	None	['f04p0521t0313r01', 'f04p0521t0313r02']
f04p0521t0313r01	469.5	508.5	None	2.94	6.18	0.69	3.24	39	1.12	0.5	None	None	None	None	None	None	['f04p0521t0339r01', 'f04p0521t0339r02']
f04p0521t0339r01	508.5	549	478.5	3.11	6.84	0.69	3.72	40.47	1.17	0.49	2	None	None	70.5	1.76758	1.5625	['f04p0521t0366r01', 'f04p0521t0366r02']
f04p0521t0366r01	549	588	511.5	3.32	8.26	0.69	4.94	39.03	1.37	0.52	2	None	None	76.5	1.66504	1.88184	['f04p0521t0392r01', 'f04p0521t0392r02']
f04p0521t0392r01	588	612	550.5	4.3	6.97	0.67	2.67	24	1.24	0.45	2	None	None	61.5	1.77344	None	['f04p0521t0408r01', 'f04p0521t0408r02']
f04p0521t0408r01	612	651	None	3.15	5.17	0.67	2.02	39	0.96	0.51	None	None	None	None	None	None	['f04p0521t0434r01', 'f04p0521t0434r02']
f04p0608t0262r01	393	417	None	4.23	7.43	0.7	3.19	24	1.43	0.5	None	None	None	None	None	None	['f04p0608t0278r01', 'f04p0608t0278r02']
f04p0608t0278r01	417	444	None	3.69	6.21	0.69	2.52	27	1.29	0.5	None	None	None	None	None	None	['f04p0608t0296r01', 'f04p0608t0296r02']
f04p0608t0296r01	444	477	418.5	3.08	5.93	0.66	2.85	33	1.2	0.49	2	None	None	58.5	1.82227	None	['f04p0608t0318r01', 'f04p0608t0318r02']
f04p0608t0318r01	477	525	None	2.89	7.41	0.7	4.52	48	1.22	0.5	None	None	None	None	None	None	['f04p0608t0350r01', 'f04p0608t0350r02']
f04p0608t0350r01	525	559.5	490.5	3.67	7.66	0.69	3.99	34.53	1.26	0.53	2	None	None	69	1.82227	1.91797	['f04p0608t0373r01', 'f04p0608t0373r02']
f04p0608t0373r01	559.5	582	523.5	4.07	6.64	0.7	2.57	22.47	1.36	0.5	3	None	None	58.5	1.87012	1.27246	['f04p0608t0388r01', 'f04p0608t0388r02']
f04p0608t0388r01	582	616.5	550.5	3.32	6.96	0.82	3.65	34.53	1.36	0.54	3	None	None	66	1.57129	1.84082	['f04p0608t0411r01', 'f04p0608t0411r02']
f04p0608t0411r01	616.5	640.5	583.5	3.77	6.65	0.68	2.88	24	1.45	0.51	2	None	None	57	1.70605	2.25488	['f04p0608t0427r01', 'f04p0608t0427r02']
f04p0608t0427r01	640.5	664.5	619.5	3.37	5.42	0.69	2.05	24	1.27	0.53	2	None	None	45	1.98047	1.15625	['f04p0608t0443r01', 'f04p0608t0443r02']
f04p0608t0443r01	664.5	694.5	637.5	2.87	5.33	0.71	2.46	30.02	1.25	0.56	3	None	None	57	1.56836	None	['f04p0608t0463r01', 'f04p0608t0463r02']
f04p0608t0463r01	694.5	726	None	3	5.23	0.66	2.23	31.45	1.14	0.52	None	None	None	None	None	None	['f04p0608t0484r01', 'f04p0608t0484r02']
f04p0825t0188r01	282	295.5	None	6.21	8.17	0.66	1.96	13.53	1.32	0.54	None	None	None	None	None	None	['f04p0825t0197r01', 'f04p0825t0197r02']
f04p0825t0197r01	295.5	315	None	4.41	6.57	0.68	2.16	19.47	1.27	0.54	None	None	None	None	None	None	['f04p0825t0210r01', 'f04p0825t0210r02']
f04p0825t0210r01	315	342	None	3.55	6.29	0.69	2.74	27	1.27	0.49	None	None	None	None	None	None	['f04p0825t0228r01', 'f04p0825t0228r02']
f04p0825t0228r01	342	370.5	313.5	3.08	5.18	0.7	2.1	28.53	1.15	0.55	3	None	None	57	1.65527	None	['f04p0825t0247r01', 'f04p0825t0247r02']
f04p0825t0247r01	370.5	421.5	None	2.86	9.98	0.72	7.12	51	1.45	0.53	None	None	None	None	None	None	['f04p0825t0281r01', 'f04p0825t0281r02']
f04p0825t0281r01	421.5	448.5	None	5.32	9.89	0.69	4.57	27	1.44	0.54	None	None	None	None	None	None	['f04p0825t0299r01', 'f04p0825t0299r02']
f04p0825t0299r01	448.5	468	None	5.34	7.96	0.7	2.62	19.48	1.28	0.5	None	None	None	None	None	None	['f04p0825t0312r01', 'f04p0825t0312r02']
f04p0825t0312r01	468	493.5	None	3.97	6.64	0.67	2.67	25.52	1.17	0.49	None	None	None	None	None	None	['f04p0825t0329r01', 'f04p0825t0329r02']
f04p0825t0329r01	493.5	520.5	None	3.26	5.4	0.67	2.14	27.02	1.23	0.53	None	None	None	None	None	None	['f04p0825t0347r01', 'f04p0825t0347r02']
f04p0825t0347r01	520.5	559.5	None	2.87	6.6	0.63	3.73	38.97	1.25	0.52	None	None	None	None	None	None	['f04p0825t0373r01', 'f04p0825t0373r02']
f04p0825t0373r01	559.5	598.5	None	3.41	7.88	0.7	4.47	38.97	1.28	0.49	None	None	None	None	None	None	['f04p0825t0399r01', 'f04p0825t0399r02']
f04p0825t0399r01	598.5	624	562.5	3.85	6.73	0.76	2.88	25.5	1.35	0.53	2	None	None	61.5	1.83594	None	['f04p0825t0416r01', 'f04p0825t0416r02']
f04p0825t0416r01	624	669	None	3.58	8.67	0.8	5.09	45	1.2	0.45	None	None	None	None	None	None	['f04p0825t0446r01', 'f04p0825t0446r02']
f04p0825t0446r01	669	685.5	616.5	3.91	5.39	0.68	1.48	16.5	1.19	0.56	3	None	None	69	1.43066	None	['f04p0825t0457r01', 'f04p0825t0457r02']
f04p0825t0457r01	685.5	723	None	3.02	6.76	0.65	3.74	37.47	1.31	0.55	None	None	None	None	None	None	['f04p0825t0482r01', 'f04p0825t0482r02']
f04p0869t0166r01	249	283.5	None	3.64	6.85	0.72	3.21	34.53	1.23	0.55	None	None	None	None	None	None	['f04p0869t0189r01', 'f04p0869t0189r02']
f04p0869t0189r01	283.5	316.5	None	3.75	6.75	0.71	2.99	33	1.23	0.53	None	None	None	None	None	None	['f04p0869t0211r01', 'f04p0869t0211r02']
f04p0869t0211r01	316.5	349.5	None	3.55	7.39	0.71	3.84	33	1.33	0.54	None	None	None	None	None	None	['f04p0869t0233r01', 'f04p0869t0233r02']
f04p0869t0256r01	384	411	None	3.47	6.33	0.73	2.85	26.98	1.35	0.53	None	None	None	None	None	None	['f04p0869t0274r01', 'f04p0869t0274r02']
f04p0869t0274r01	411	435	None	3.37	5.58	0.74	2.22	24.02	1.02	0.45	None	None	None	None	None	None	['f04p0869t0290r01', 'f04p0869t0290r02']
f04p0869t0290r01	435	477	None	2.54	6.7	0.74	4.16	42	1.25	0.54	None	None	None	None	None	None	['f04p0869t0318r01', 'f04p0869t0318r02']
f04p0869t0318r01	477	534	None	3.64	11.14	0.71	7.5	57	1.34	0.54	None	None	None	None	None	None	['f04p0869t0356r01', 'f04p0869t0356r02']
f04p0869t0356r01	534	553.5	None	6.05	8.98	0.66	2.94	19.52	1.35	0.49	None	None	None	None	None	None	['f04p0869t0369r01', 'f04p0869t0369r02']
f04p0869t0369r01	553.5	577.5	None	4.41	6.95	0.7	2.54	24	1.26	0.5	None	None	None	None	None	None	['f04p0869t0385r01', 'f04p0869t0385r02']
f04p0869t0385r01	577.5	612	541.5	3.47	6.2	0.74	2.72	34.47	1.04	0.52	3	None	None	70.5	1.71582	1.4209	['f04p0869t0408r01', 'f04p0869t0408r02']
f04p0869t0408r01	612	658.5	571.5	3.21	8.79	0.75	5.58	46.53	1.28	0.55	3	None	None	87	1.56836	2.0625	['f04p0869t0439r01', 'f04p0869t0439r02']
f04p0869t0439r01	658.5	676.5	616.5	4.84	7.74	0.65	2.9	18	1.47	0.56	2	None	None	60	1.81543	None	['f04p0869t0451r01', 'f04p0869t0451r02']
f04p0869t0451r01	676.5	702	None	4.32	5.98	0.71	1.66	25.48	1.05	0.52	None	None	None	None	None	None	['f04p0869t0468r01', 'f04p0869t0468r02']
f04p0869t0468r01	702	736.5	None	3.13	5.51	0.7	2.38	34.53	1.14	0.52	None	None	None	None	None	None	['f04p0869t0491r01', 'f04p0869t0491r02']
f05p0085t0174r01	261	285	None	3.39	5.52	0.8	2.13	24	1.25	0.5	None	None	None	None	None	None	['f05p0085t0190r01', 'f05p0085t0190r02']
f05p0085t0190r01	285	324	None	2.77	6.34	0.7	3.56	39	1.29	0.51	None	None	None	None	None	None	['f05p0085t0216r01', 'f05p0085t0216r02']
f05p0085t0216r01	324	349.5	None	3.24	4.93	0.72	1.69	25.53	1.12	0.49	None	None	None	None	None	None	['f05p0085t0233r01', 'f05p0085t0233r02']
f05p0085t0233r01	349.5	388.5	328.5	2.42	6.57	0.77	4.15	39	1.61	0.5	2	None	None	60	1.77344	1.33789	['f05p0085t0259r01', 'f05p0085t0259r02']
f05p0085t0259r01	388.5	421.5	358.5	3.26	7.15	0.69	3.9	33	1.57	0.49	2	None	None	63	1.55566	1.70215	['f05p0085t0281r01', 'f05p0085t0281r02']
f05p0085t0281r01	421.5	450	388.5	3.52	6.32	0.67	2.8	28.48	1.24	0.5	2	None	None	61.5	1.62891	1.83594	['f05p0085t0300r01', 'f05p0085t0300r02']
f05p0085t0300r01	450	475.5	418.5	3.17	5.39	0.73	2.22	25.52	1.26	0.53	3	None	None	57	1.73242	2.5918	['f05p0085t0317r01', 'f05p0085t0317r02']
f05p0085t0317r01	475.5	516	463.5	2.86	6.87	0.69	4.01	40.5	1.34	0.47	2	None	None	52.5	2.16211	None	['f05p0085t0344r01', 'f05p0085t0344r02']
f05p0085t0344r01	516	541.5	None	3.24	5.53	0.69	2.29	25.5	1.32	0.57	None	None	None	None	None	None	['f05p0085t0361r01', 'f05p0085t0361r02']
f05p0085t0361r01	541.5	571.5	511.5	3.13	6.09	0.73	2.96	30	1.3	0.54	3	None	None	60	1.62793	1.76074	['f05p0085t0381r01', 'f05p0085t0381r02']
f05p0085t0381r01	571.5	603	544.5	3.26	6.37	0.7	3.11	31.47	1.32	0.53	2	None	None	58.5	1.69434	None	['f05p0085t0402r01', 'f05p0085t0402r02']
f05p0129t0173r01	259.5	280.5	None	3.6	5.53	0.72	1.93	21	1.28	0.5	None	None	None	None	None	None	['f05p0129t0187r01', 'f05p0129t0187r02']
f05p0129t0187r01	280.5	318	None	2.78	6.24	0.73	3.46	37.47	1.37	0.49	None	None	None	None	None	None	['f05p0129t0212r01', 'f05p0129t0212r02']
f05p0129t0212r01	318	348	None	3.07	5.53	0.74	2.46	30	1.21	0.54	None	None	None	None	None	None	['f05p0129t0232r01', 'f05p0129t0232r02']
f05p0129t0232r01	348	378	319.5	2.98	5.32	0.68	2.35	30	1.21	0.56	2	None	None	58.5	1.54004	2.00684	['f05p0129t0252r01', 'f05p0129t0252r02']
f05p0129t0252r01	378	423	355.5	3	7.23	0.7	4.23	45	1.21	0.52	2	None	None	67.5	1.77344	1.65234	['f05p0129t0282r01', 'f05p0129t0282r02']
f05p0129t0282r01	423	447	382.5	3.75	6.3	0.7	2.55	24	1.26	0.53	2	None	None	64.5	1.71289	1.70117	['f05p0129t0298r01', 'f05p0129t0298r02']
f05p0129t0298r01	447	472.5	418.5	3.37	5.42	0.72	2.05	25.53	1.21	0.41	3	None	None	54	1.70703	None	['f05p0129t0315r01', 'f05p0129t0315r02']
f05p0129t0315r01	472.5	516	None	2.24	4.65	0.67	2.4	43.5	1.09	0.48	None	None	None	None	None	None	['f05p0129t0344r01', 'f05p0129t0344r02']
f05p0129t0344r01	516	567	499.5	2.22	6.46	0.68	4.23	50.97	1.26	0.42	2	None	None	67.5	1.87695	None	['f05p0129t0378r01', 'f05p0129t0378r02']
f05p0129t0378r01	567	621	None	2.72	7.66	0.68	4.94	54	1.13	0.46	None	None	None	None	None	None	['f05p0129t0414r01', 'f05p0129t0414r02']
f05p0129t0414r01	621	646.5	574.5	3.54	5.81	0.67	2.27	25.53	1.15	0.54	2	None	None	72	1.61035	1.30957	['f05p0129t0431r01', 'f05p0129t0431r02']
f05p0129t0431r01	646.5	672	607.5	3.11	5.37	0.75	2.25	25.47	1.28	0.49	3	None	None	64.5	1.45996	1.07324	['f05p0129t0448r01', 'f05p0129t0448r02']
f05p0129t0448r01	672	711	640.5	2.64	6.17	0.79	3.53	39	1.28	0.51	3	None	None	70.5	1.2666	1.50293	['f05p0129t0474r01', 'f05p0129t0474r02']
f05p0129t0474r01	711	750	673.5	3.13	7.49	0.81	4.36	39	1.36	0.48	2	None	None	76.5	1.38477	None	['f05p0129t0500r01', 'f05p0129t0500r02']
f05p0172t0161r01	241.5	282	None	3.21	5.56	0.69	2.35	40.47	0.83	0.52	None	None	None	None	None	None	['f05p0172t0188r01', 'f05p0172t0188r02']
f05p0172t0188r01	282	340.5	None	2.91	5.64	0.68	2.73	58.53	0.7	0.47	None	None	None	None	None	None	['f05p0172t0227r01', 'f05p0172t0227r02']
f05p0303t0169r01	253.5	277.5	None	3.32	5.39	0.69	2.08	24	1.22	0.51	None	None	None	None	None	None	['f05p0303t0185r01', 'f05p0303t0185r02']
f05p0303t0185r01	277.5	318	262.5	2.75	5.58	0.7	2.83	40.47	1.12	0.54	2	None	None	55.5	1.99219	None	['f05p0303t0212r01', 'f05p0303t0212r02']
f05p0303t0212r01	318	346.5	None	3.04	5.29	0.71	2.25	28.53	1.03	0.52	None	None	None	None	None	None	['f05p0303t0231r01', 'f05p0303t0231r02']
f05p0303t0231r01	346.5	388.5	331.5	2.75	6.19	0.74	3.44	42	1.19	0.47	2	None	None	57	1.99219	None	['f05p0303t0259r01', 'f05p0303t0259r02']
f05p0303t0259r01	388.5	424.5	None	2.94	6.5	0.75	3.57	36	1.32	0.61	None	None	None	None	None	None	['f05p0303t0283r01', 'f05p0303t0283r02']
f05p0303t0283r01	424.5	442.5	None	3.96	5.95	0.72	1.98	18	1.51	0.56	None	None	None	None	None	None	['f05p0303t0295r01', 'f05p0303t0295r02']
f05p0303t0295r01	442.5	474	None	3.3	6.36	0.89	3.06	31.47	1.31	0.55	None	None	None	None	None	None	['f05p0303t0316r01', 'f05p0303t0316r02']
f05p0303t0316r01	474	507	None	3.5	5.21	0.7	1.72	33	0.9	0.57	None	None	None	None	None	None	['f05p0303t0338r01', 'f05p0303t0338r02']
f05p0434t0236r01	354	388.5	None	3.22	5.72	0.67	2.5	34.53	1	0.51	None	None	None	None	None	None	['f05p0434t0259r01', 'f05p0434t0259r02']
f05p0434t0259r01	388.5	435	None	2.89	7.29	0.65	4.4	46.47	1.21	0.53	None	None	None	None	None	None	['f05p0434t0290r01', 'f05p0434t0290r02']
f05p0434t0290r01	435	466.5	None	3.88	7.19	0.66	3.32	31.53	1.25	0.49	None	None	None	None	None	None	['f05p0434t0311r01', 'f05p0434t0311r02']
f05p0434t0311r01	466.5	490.5	None	3.54	5.5	0.67	1.97	24	1.2	0.49	None	None	None	None	None	None	['f05p0434t0327r01', 'f05p0434t0327r02']
f05p0434t0327r01	490.5	520.5	None	2.68	4.75	0.66	2.07	30.02	1.15	0.56	None	None	None	None	None	None	['f05p0434t0347r01', 'f05p0434t0347r02']
f05p0434t0347r01	520.5	585	None	2.66	7.6	0.68	4.94	64.44	1.05	0.41	None	None	None	None	None	None	['f05p0434t0390r01', 'f05p0434t0390r02']
f05p0434t0390r01	585	615	None	3.09	5.43	0.68	2.35	30	1.22	0.51	None	None	None	None	None	None	['f05p0434t0410r01', 'f05p0434t0410r02']
f05p0434t0410r01	615	654	None	2.76	6.43	0.7	3.67	39	1.24	0.53	None	None	None	None	None	None	['f05p0434t0436r01', 'f05p0434t0436r02']
f05p0434t0436r01	654	682.5	619.5	3.39	5.9	0.7	2.51	28.56	1.16	0.5	2	None	None	63	1.55566	None	['f05p0434t0455r01', 'f05p0434t0455r02']
f05p0434t0455r01	682.5	711	None	2.94	4.54	0.7	1.61	28.44	0.96	0.52	None	None	None	None	None	None	['f05p0434t0474r01', 'f05p0434t0474r02']
f05p0434t0474r01	711	760.5	694.5	2.35	6.41	0.69	4.05	49.56	1.21	0.51	2	None	None	66	1.72656	None	['f05p0434t0507r01', 'f05p0434t0507r02']
f05p0564t0227r01	340.5	379.5	None	3.17	6.59	0.69	3.42	39	1.12	0.52	None	None	None	None	None	None	['f05p0564t0253r01', 'f05p0564t0253r02']
f05p0564t0253r01	379.5	412.5	None	3.42	6.38	0.67	2.96	33	1.16	0.55	None	None	None	None	None	None	['f05p0564t0275r01', 'f05p0564t0275r02']
f05p0564t0275r01	412.5	465	None	3.52	9.59	0.64	6.06	52.47	1.18	0.54	None	None	None	None	None	None	['f05p0564t0310r01', 'f05p0564t0310r02']
f05p0564t0310r01	465	481.5	None	5.14	6.52	0.66	1.38	16.52	1.01	0.5	None	None	None	None	None	None	['f05p0564t0321r01', 'f05p0564t0321r02']
f05p0564t0321r01	481.5	516	None	3.24	5.45	0.67	2.21	34.5	0.92	0.5	None	None	None	None	None	None	['f05p0564t0344r01', 'f05p0564t0344r02']
f05p0564t0344r01	516	559.5	493.5	2.7	6.16	0.67	3.47	43.5	1.14	0.52	2	None	None	66	2.00781	None	['f05p0564t0373r01', 'f05p0564t0373r02']
f05p0564t0373r01	559.5	601.5	None	3.2	6.81	0.69	3.61	42	1.12	0.58	None	None	None	None	None	None	['f05p0564t0401r01', 'f05p0564t0401r02']
f05p0564t0401r01	601.5	618	None	3.93	5.34	0.73	1.41	16.47	1.15	0.58	None	None	None	None	None	None	['f05p0564t0412r01', 'f05p0564t0412r02']
f05p0564t0412r01	618	661.5	None	3.07	6.27	0.69	3.21	43.53	1.05	0.51	None	None	None	None	None	None	['f05p0564t0441r01', 'f05p0564t0441r02']
f05p0564t0441r01	661.5	708	634.5	3.17	6.88	0.66	3.71	46.47	1.06	0.49	2	None	None	73.5	1.9873	1.55957	['f05p0564t0472r01', 'f05p0564t0472r02']
f05p0564t0472r01	708	751.5	670.5	3.39	7.3	0.68	3.91	43.56	1.08	0.48	2	None	None	81	1.77344	None	['f05p0564t0501r01', 'f05p0564t0501r02']
f05p0607t0164r01	246	267	None	3.91	5.74	0.65	1.83	21	1.08	0.53	None	None	None	None	None	None	['f05p0607t0178r01', 'f05p0607t0178r02']
f05p0607t0178r01	267	297	None	3.04	5.23	0.65	2.19	30	1.11	0.5	None	None	None	None	None	None	['f05p0607t0198r01', 'f05p0607t0198r02']
f05p0607t0198r01	297	334.5	277.5	2.62	5.31	0.67	2.69	37.53	1.16	0.56	2	None	None	57	1.88965	1.98535	['f05p0607t0223r01', 'f05p0607t0223r02']
f05p0607t0223r01	334.5	376.5	316.5	2.99	6.95	0.7	3.96	42	1.21	0.53	2	None	None	60	1.9375	None	['f05p0607t0251r01', 'f05p0607t0251r02']
f05p0607t0251r01	376.5	414	None	3.69	6.98	0.67	3.29	37.47	1.07	0.54	None	None	None	None	None	None	['f05p0607t0276r01', 'f05p0607t0276r02']
f05p0607t0276r01	414	444	None	3.78	6.27	0.67	2.49	30	1.09	0.54	None	None	None	None	None	None	['f05p0607t0296r01', 'f05p0607t0296r02']
f05p0607t0296r01	444	466.5	412.5	3.42	5.1	0.71	1.68	22.52	1.14	0.51	3	None	None	54	1.76074	None	['f05p0607t0311r01', 'f05p0607t0311r02']
f05p0607t0311r01	466.5	507	None	2.62	5.77	0.69	3.15	40.47	1.15	0.62	None	None	None	None	None	None	['f05p0607t0338r01', 'f05p0607t0338r02']
f05p0607t0338r01	507	528	None	3.56	5.47	0.7	1.91	21	1.28	0.54	None	None	None	None	None	None	['f05p0607t0352r01', 'f05p0607t0352r02']
f05p0607t0352r01	528	555	None	2.96	4.81	0.69	1.85	27	1.06	0.52	None	None	None	None	None	None	['f05p0607t0370r01', 'f05p0607t0370r02']
f05p0607t0370r01	555	604.5	538.5	2.48	6.34	0.68	3.85	49.53	1.19	0.49	2	None	None	66	1.70898	2.5918	['f05p0607t0403r01', 'f05p0607t0403r02']
f05p0607t0403r01	604.5	637.5	583.5	3.1	6	0.72	2.9	33	1.19	0.46	2	None	None	54	2.15039	1.49414	['f05p0607t0425r01', 'f05p0607t0425r02']
f05p0607t0425r01	637.5	673.5	610.5	2.76	5.67	0.7	2.91	36	1.17	0.46	2	None	None	63	1.82227	1.49414	['f05p0607t0449r01', 'f05p0607t0449r02']
f05p0607t0449r01	673.5	711	646.5	2.59	5.61	0.7	3.02	37.47	1.24	0.55	2	None	None	64.5	1.6582	1.57812	['f05p0607t0474r01', 'f05p0607t0474r02']
f05p0607t0474r01	711	762	685.5	3.07	9.09	0.76	6.02	51	1.38	0.48	2	None	None	76.5	1.61816	None	['f05p0607t0508r01', 'f05p0607t0508r02']
f05p0738t0173r01	259.5	288	None	3.8	6.94	0.74	3.14	28.48	1.28	0.54	None	None	None	None	None	None	['f05p0738t0192r01', 'f05p0738t0192r02']
f05p0738t0192r01	288	334.5	None	3.77	10.3	0.7	6.54	46.53	1.31	0.47	None	None	None	None	None	None	['f05p0738t0223r01', 'f05p0738t0223r02']
f05p0738t0223r01	334.5	352.5	None	4.87	7.36	0.69	2.49	18	1.44	0.53	None	None	None	None	None	None	['f05p0738t0235r01', 'f05p0738t0235r02']
f05p0738t0235r01	352.5	382.5	313.5	3.89	7.54	0.68	3.65	30	1.4	0.55	3	None	None	69	1.55176	1.63965	['f05p0738t0255r01', 'f05p0738t0255r02']
f05p0738t0255r01	382.5	420	346.5	4.12	9.48	0.68	5.36	37.47	1.35	0.55	3	None	None	73.5	1.5957	None	['f05p0738t0280r01', 'f05p0738t0280r02']
f05p0738t0280r01	420	435	None	5.23	6.77	0.69	1.54	15	1.04	0.53	None	None	None	None	None	None	['f05p0738t0290r01', 'f05p0738t0290r02']
f05p0738t0376r01	564	616.5	None	3.75	8.38	0.69	4.62	52.53	1.02	0.59	None	None	None	None	None	None	['f05p0738t0411r01', 'f05p0738t0411r02']
f05p0738t0411r01	616.5	645	None	4.9	8.89	0.68	3.99	28.47	1.28	0.47	None	None	None	None	None	None	['f05p0738t0430r01', 'f05p0738t0430r02']
f05p0738t0430r01	645	670.5	None	4.2	6.12	0.69	1.92	25.53	0.86	0.6	None	None	None	None	None	None	['f05p0738t0447r01', 'f05p0738t0447r02']
f05p0738t0447r01	670.5	703.5	None	3.69	6.32	0.69	2.64	33	0.95	0.52	None	None	None	None	None	None	['f05p0738t0469r01', 'f05p0738t0469r02']
f05p0738t0469r01	703.5	736.5	None	3.26	6.73	0.67	3.47	33	1.06	0.56	None	None	None	None	None	None	['f05p0738t0491r01', 'f05p0738t0491r02']
f05p0824t0181r01	271.5	291	None	4.67	6.91	0.65	2.24	19.47	1.29	0.47	None	None	None	None	None	None	['f05p0824t0194r01', 'f05p0824t0194r02']
f05p0824t0194r01	291	340.5	None	3.22	9.13	0.65	5.91	49.53	1.3	0.5	None	None	None	None	None	None	['f05p0824t0227r01', 'f05p0824t0227r02']
f05p0824t0227r01	340.5	367.5	None	4.56	7.44	0.7	2.88	27	1.14	0.55	None	None	None	None	None	None	['f05p0824t0245r01', 'f05p0824t0245r02']
f05p0824t0245r01	367.5	400.5	None	4.07	7.74	0.67	3.66	33	1.2	0.48	None	None	None	None	None	None	['f05p0824t0267r01', 'f05p0824t0267r02']
f05p0824t0267r01	400.5	421.5	None	3.74	5.22	0.69	1.48	21	0.99	0.49	None	None	None	None	None	None	['f05p0824t0281r01', 'f05p0824t0281r02']
f05p0824t0281r01	421.5	453	388.5	2.54	4.43	0.66	1.89	31.48	1.02	0.51	3	None	None	64.5	1.5459	1.98145	['f05p0824t0302r01', 'f05p0824t0302r02']
f05p0824t0302r01	453	496.5	439.5	2.27	5.66	0.74	3.39	43.53	1.26	0.44	2	None	None	57	1.76367	1.04102	['f05p0824t0331r01', 'f05p0824t0331r02']
f05p0824t0331r01	496.5	531	463.5	2.51	5.09	0.79	2.58	34.47	1.25	0.57	2	None	None	67.5	1.40234	1.16602	['f05p0824t0354r01', 'f05p0824t0354r02']
f05p0824t0354r01	531	564	499.5	2.89	6.3	0.67	3.41	33	1.48	0.45	2	None	None	64.5	1.28418	1.95215	['f05p0824t0376r01', 'f05p0824t0376r02']
f05p0824t0376r01	564	594	535.5	2.83	5.64	0.66	2.81	30	1.33	0.45	2	None	None	58.5	1.61816	None	['f05p0824t0396r01', 'f05p0824t0396r02']
f05p0824t0396r01	594	655.5	None	2.54	9.2	0.66	6.66	61.53	1.31	0.48	None	None	None	None	None	None	['f05p0824t0437r01', 'f05p0824t0437r02']
f05p0824t0437r01	655.5	675	None	4.42	6.48	0.65	2.06	19.47	1.28	0.53	None	None	None	None	None	None	['f05p0824t0450r01', 'f05p0824t0450r02']
f05p0824t0450r01	675	702	None	3.41	6.21	0.73	2.8	27.02	1.27	0.48	None	None	None	None	None	None	['f05p0824t0468r01', 'f05p0824t0468r02']
f05p0824t0468r01	702	730.5	None	2.98	5.75	0.8	2.77	28.52	1.34	0.48	None	None	None	None	None	None	['f05p0824t0487r01', 'f05p0824t0487r02']
f05p0869t0178r01	267	304.5	None	2.51	5.55	0.67	3.04	37.53	1.3	0.49	None	None	None	None	None	None	['f05p0869t0203r01', 'f05p0869t0203r02']
f05p0869t0203r01	304.5	349.5	280.5	2.7	6.94	0.7	4.24	45	1.3	0.48	2	None	None	69	1.65332	1.04395	['f05p0869t0233r01', 'f05p0869t0233r02']
f05p0869t0233r01	349.5	372	304.5	3.31	5.64	0.69	2.34	22.47	1.44	0.51	2	None	None	67.5	1.34863	1.7334	['f05p0869t0248r01', 'f05p0869t0248r02']
f05p0869t0248r01	372	408	343.5	2.89	6.75	0.7	3.85	36	1.48	0.49	3	None	None	64.5	1.54102	None	['f05p0869t0272r01', 'f05p0869t0272r02']
f05p0869t0272r01	408	439.5	None	3.31	7.08	0.7	3.77	31.53	1.5	0.52	None	None	None	None	None	None	['f05p0869t0293r01', 'f05p0869t0293r02']
f05p0869t0293r01	439.5	466.5	409.5	3.69	7.13	0.69	3.44	27	1.51	0.52	2	None	None	57	1.6582	None	['f05p0869t0311r01', 'f05p0869t0311r02']
f05p0869t0311r01	466.5	490.5	None	3.74	6.38	0.66	2.64	24	1.41	0.52	None	None	None	None	None	None	['f05p0869t0327r01', 'f05p0869t0327r02']
f05p0869t0327r01	490.5	516	None	3.3	5.63	0.68	2.33	25.5	1.25	0.59	None	None	None	None	None	None	['f05p0869t0344r01', 'f05p0869t0344r02']
f05p0869t0344r01	516	555	490.5	3.3	7.08	0.69	3.78	38.97	1.22	0.47	2	None	None	64.5	1.65039	2.0918	['f05p0869t0370r01', 'f05p0869t0370r02']
f05p0869t0370r01	555	577.5	523.5	3.3	5.39	0.7	2.09	22.55	1.35	0.53	2	None	None	54	1.87109	None	['f05p0869t0385r01', 'f05p0869t0385r02']
f05p0869t0385r01	577.5	633	None	2.86	8.38	0.73	5.51	55.47	1.12	0.45	None	None	None	None	None	None	['f05p0869t0422r01', 'f05p0869t0422r02']
f05p0869t0422r01	633	651	None	3.8	6.11	0.76	2.31	17.98	1.6	0.46	None	None	None	None	None	None	['f05p0869t0434r01', 'f05p0869t0434r02']
f05p0869t0434r01	651	688.5	None	2.78	6.3	0.79	3.52	37.53	1.28	0.45	None	None	None	None	None	None	['f05p0869t0459r02', 'f05p0869t0459r03']
f06p0041t0162r01	243	276	None	3.42	6.52	0.65	3.1	33	1.18	0.46	None	None	None	None	None	None	['f06p0041t0184r01', 'f06p0041t0184r02']
f06p0041t0184r01	276	301.5	None	2.97	4.92	0.67	1.94	25.55	1.23	0.54	None	None	None	None	None	None	['f06p0041t0201r01', 'f06p0041t0201r02']
f06p0041t0201r01	301.5	343.5	277.5	2.65	6.06	0.67	3.41	41.97	1.22	0.47	2	None	None	66	1.49414	None	['f06p0041t0229r01', 'f06p0041t0229r02']
f06p0041t0229r01	343.5	382.5	None	2.87	6.49	0.66	3.62	39	1.38	0.48	None	None	None	None	None	None	['f06p0041t0255r01', 'f06p0041t0255r02']
f06p0041t0255r01	382.5	424.5	None	3.13	7.88	0.73	4.75	42	1.32	0.61	None	None	None	None	None	None	['f06p0041t0283r01', 'f06p0041t0283r02']
f06p0041t0283r01	424.5	439.5	None	4.84	6.36	0.76	1.52	15	1.29	0.53	None	None	None	None	None	None	['f06p0041t0293r01', 'f06p0041t0293r02']
f06p0041t0293r01	439.5	463.5	None	3.37	5.43	0.77	2.06	24	1.22	0.53	None	None	None	None	None	None	['f06p0041t0309r01', 'f06p0041t0309r02']
f06p0041t0309r01	463.5	501	436.5	2.89	5.98	0.8	3.09	37.47	1.14	0.51	3	None	None	64.5	1.56934	1.76074	['f06p0041t0334r01', 'f06p0041t0334r02']
f06p0041t0334r01	501	535.5	469.5	3.04	6.24	0.72	3.2	34.53	1.28	0.52	2	None	None	66	1.66504	1.97949	['f06p0041t0357r01', 'f06p0041t0357r02']
f06p0041t0357r01	535.5	568.5	508.5	3.22	6.4	0.73	3.18	32.97	1.26	0.48	2	None	None	60	1.82227	None	['f06p0041t0379r01', 'f06p0041t0379r02']
f06p0041t0379r01	568.5	604.5	None	3.08	6.95	0.65	3.87	36	1.29	0.45	None	None	None	None	None	None	['f06p0041t0403r01', 'f06p0041t0403r02']
f06p0041t0403r01	604.5	651	None	3.13	7.73	0.68	4.6	46.47	1.15	0.49	None	None	None	None	None	None	['f06p0041t0434r01', 'f06p0041t0434r02']
f06p0041t0434r01	651	669	None	3.78	5.25	0.69	1.47	18	1.14	0.49	None	None	None	None	None	None	['f06p0041t0446r01', 'f06p0041t0446r02']
f06p0041t0446r01	669	709.5	None	2.57	5.75	0.69	3.17	40.53	1.22	0.52	None	None	None	None	None	None	['f06p0041t0473r01', 'f06p0041t0473r02']
f06p0041t0473r01	709.5	742.5	688.5	2.98	6.14	0.67	3.16	33	1.35	0.53	2	None	None	54	1.99219	None	['f06p0041t0495r01', 'f06p0041t0495r02']
f06p0127t0170r01	255	300	None	3.08	7.45	0.7	4.36	45	1.16	0.53	None	None	None	None	None	None	['f06p0127t0200r01', 'f06p0127t0200r02']
f06p0127t0200r01	300	324	None	3.95	6.48	0.65	2.54	24	1.28	0.48	None	None	None	None	None	None	['f06p0127t0216r01', 'f06p0127t0216r02']
f06p0127t0216r01	324	349.5	289.5	3.1	5.4	0.68	2.3	25.53	1.27	0.55	3	None	None	60	1.51465	1.73535	['f06p0127t0233r01', 'f06p0127t0233r02']
f06p0127t0233r01	349.5	378	322.5	2.98	5.05	0.7	2.08	28.47	1.25	0.56	3	None	None	55.5	1.625	1.7207	['f06p0127t0252r01', 'f06p0127t0252r02']
f06p0127t0252r01	378	408	355.5	2.83	5.11	0.72	2.29	30	1.23	0.57	2	None	None	52.5	1.67285	1.78027	['f06p0127t0272r01', 'f06p0127t0272r02']
f06p0127t0272r01	408	444	385.5	2.91	6	0.71	3.09	36	1.2	0.52	2	None	None	58.5	1.72656	None	['f06p0127t0296r01', 'f06p0127t0296r02']
f06p0127t0296r01	444	469.5	None	3.15	5.55	0.75	2.4	25.55	1.26	0.51	None	None	None	None	None	None	['f06p0127t0313r01', 'f06p0127t0313r02']
f06p0127t0313r01	469.5	504	442.5	2.83	5.19	0.69	2.37	34.44	1.17	0.53	3	None	None	61.5	1.51465	1.37988	['f06p0127t0336r01', 'f06p0127t0336r02']
f06p0127t0336r01	504	538.5	472.5	2.75	5.55	0.71	2.8	34.53	1.28	0.49	2	None	None	66	1.44727	1.77344	['f06p0127t0359r01', 'f06p0127t0359r02']
f06p0127t0359r01	538.5	576	511.5	2.7	5.68	0.68	2.99	37.47	1.16	0.5	2	None	None	64.5	1.61035	1.50098	['f06p0127t0384r01', 'f06p0127t0384r02']
f06p0127t0384r01	576	603	544.5	2.86	4.85	0.7	2	27	1.31	0.48	2	None	None	58.5	1.55566	1.54199	['f06p0127t0402r01', 'f06p0127t0402r02']
f06p0127t0402r01	603	649.5	580.5	2.31	6.22	0.75	3.9	46.53	1.2	0.39	2	None	None	69	1.54883	None	['f06p0127t0433r01', 'f06p0127t0433r02']
f06p0171t0255r01	382.5	433.5	None	3.15	9.75	0.71	6.6	51.03	1.39	0.54	None	None	None	None	None	None	['f06p0171t0289r01', 'f06p0171t0289r02']
f06p0171t0289r01	433.5	462	None	5.28	10.74	0.75	5.46	28.47	1.57	0.5	None	None	None	None	None	None	['f06p0171t0308r01', 'f06p0171t0308r02']
f06p0171t0308r01	462	477	418.5	5.42	7.29	0.71	1.88	14.98	1.34	0.51	3	None	None	58.5	1.78809	1.2373	['f06p0171t0318r01', 'f06p0171t0318r02']
f06p0171t0318r01	477	502.5	439.5	3.75	6.48	0.71	2.73	25.53	1.32	0.48	3	None	None	63	1.5127	2.17285	['f06p0171t0335r01', 'f06p0171t0335r02']
f06p0171t0335r01	502.5	537	475.5	3.11	6.52	0.71	3.4	34.47	1.3	0.53	3	None	None	61.5	1.84277	1.58301	['f06p0171t0358r01', 'f06p0171t0358r02']
f06p0171t0358r01	537	564	505.5	3.47	5.34	0.7	1.87	27	1.01	0.52	2	None	None	58.5	1.71289	None	['f06p0171t0376r01', 'f06p0171t0376r02']
f06p0171t0376r01	564	598.5	None	2.75	4.71	0.71	1.96	34.53	0.95	0.47	None	None	None	None	None	None	['f06p0171t0399r01', 'f06p0171t0399r02']
f06p0171t0399r01	598.5	646.5	577.5	2.22	5.36	0.66	3.14	48	1.08	0.53	2	None	None	69	1.71289	1.50781	['f06p0171t0431r01', 'f06p0171t0431r02']
f06p0171t0431r01	646.5	690	619.5	2.86	7.71	0.68	4.85	43.44	1.35	0.52	2	None	None	70.5	1.61035	1.82715	['f06p0171t0460r01', 'f06p0171t0460r02']
f06p0171t0460r01	690	717	655.5	4.04	6.66	0.7	2.63	27.03	1.17	0.48	2	None	None	61.5	1.71875	2.58203	['f06p0171t0478r01', 'f06p0171t0478r02']
f06p0171t0478r01	717	753	694.5	3.19	7.07	0.72	3.89	35.97	1.3	0.46	2	None	None	58.5	2.15039	None	['f06p0171t0502r01', 'f06p0171t0502r02']
f06p0301t0166r01	249	282	None	2.94	5.5	0.7	2.56	33	1.13	0.48	None	None	None	None	None	None	['f06p0301t0188r01', 'f06p0301t0188r02']
f06p0301t0188r01	282	319.5	None	2.64	4.77	0.68	2.12	37.53	1.04	0.58	None	None	None	None	None	None	['f06p0301t0213r01', 'f06p0301t0213r02']
f06p0301t0213r01	319.5	360	301.5	2.79	6.88	0.68	4.09	40.47	1.32	0.53	2	None	None	58.5	1.81836	1.8125	['f06p0301t0240r01', 'f06p0301t0240r02']
f06p0301t0240r01	360	387	331.5	3.67	6.3	0.72	2.63	27.02	1.25	0.5	2	None	None	55.5	1.81543	1.59473	['f06p0301t0258r01', 'f06p0301t0258r02']
f06p0301t0258r01	387	426	358.5	3.15	6.83	0.76	3.68	38.97	1.22	0.52	3	None	None	67.5	1.70508	1.39258	['f06p0301t0284r01', 'f06p0301t0284r02']
f06p0301t0284r01	426	444	388.5	3.52	4.94	0.73	1.42	18	1.08	0.49	2	None	None	55.5	1.54883	1.64258	['f06p0301t0296r01', 'f06p0301t0296r02']
f06p0301t0296r01	444	490.5	421.5	2.4	6.64	0.69	4.24	46.53	1.26	0.49	3	None	None	69	1.5957	1.29883	['f06p0301t0327r01', 'f06p0301t0327r02']
f06p0301t0327r01	490.5	517.5	451.5	3.26	5.51	0.71	2.25	27	1.23	0.51	2	None	None	66	1.44727	1.81055	['f06p0301t0345r01', 'f06p0301t0345r02']
f06p0301t0345r01	517.5	544.5	490.5	2.83	4.91	0.69	2.08	27	1.21	0.48	2	None	None	54	1.62891	1.80859	['f06p0301t0363r01', 'f06p0301t0363r02']
f06p0301t0363r01	544.5	591	526.5	2.33	5.21	0.67	2.88	46.47	1.06	0.47	2	None	None	64.5	1.71875	None	['f06p0301t0394r01', 'f06p0301t0394r02']
f06p0301t0394r01	591	637.5	None	2.46	5.61	0.69	3.15	46.56	1.07	0.48	None	None	None	None	None	None	['f06p0301t0425r01', 'f06p0301t0425r02']
f06p0301t0425r01	637.5	678	607.5	2.68	6.95	0.68	4.27	40.44	1.4	0.54	2	None	None	70.5	1.62891	1.5	['f06p0301t0452r01', 'f06p0301t0452r02']
f06p0301t0452r01	678	699	643.5	3.75	5.97	0.72	2.21	21	1.32	0.52	2	None	None	55.5	1.56445	None	['f06p0301t0466r01', 'f06p0301t0466r02']
f06p0301t0466r01	699	751.5	None	3.11	9.77	0.7	6.66	52.56	1.32	0.52	None	None	None	None	None	None	['f06p0301t0501r01', 'f06p0301t0501r02']
f06p0345t0162r01	243	271.5	None	3.09	5.36	0.74	2.27	28.53	1.15	0.54	None	None	None	None	None	None	['f06p0345t0181r01', 'f06p0345t0181r02']
f06p0345t0181r01	271.5	306	None	2.88	5.98	0.69	3.1	34.47	1.3	0.46	None	None	None	None	None	None	['f06p0345t0204r01', 'f06p0345t0204r02']
f06p0345t0204r01	306	340.5	274.5	2.77	5.31	0.73	2.54	34.53	1.15	0.53	2	None	None	66	1.54004	1.43848	['f06p0345t0227r01', 'f06p0345t0227r02']
f06p0345t0227r01	340.5	379.5	310.5	2.83	6.41	0.83	3.59	39	1.46	0.46	2	None	None	69	1.48926	1.31543	['f06p0345t0253r01', 'f06p0345t0253r02']
f06p0345t0253r01	379.5	427.5	346.5	2.96	4.67	0.75	1.71	48.03	0.76	0.53	2	None	None	81	1.40234	None	['f06p0345t0285r01', 'f06p0345t0285r02']
f06p0345t0362r01	543	573	None	3.74	6.76	0.73	3.02	30	1.28	0.55	None	None	None	None	None	None	['f06p0345t0382r01', 'f06p0345t0382r02']
f06p0345t0382r01	573	603	None	3.69	6.66	0.69	2.97	30	1.23	0.53	None	None	None	None	None	None	['f06p0345t0402r01', 'f06p0345t0402r02']
f06p0345t0402r01	603	634.5	None	3.54	6.71	0.69	3.18	31.53	1.25	0.53	None	None	None	None	None	None	['f06p0345t0423r01', 'f06p0345t0423r02']
f06p0345t0423r01	634.5	664.5	601.5	3.56	6.62	0.66	3.06	30	1.21	0.49	3	None	None	63	1.70508	None	['f06p0345t0443r01', 'f06p0345t0443r02']
f06p0345t0443r01	664.5	694.5	None	3.26	5.11	0.68	1.85	30.03	0.97	0.5	None	None	None	None	None	None	['f06p0345t0463r01', 'f06p0345t0463r02']
f06p0345t0463r01	694.5	744	679.5	2.57	7.08	0.7	4.51	49.44	1.22	0.54	2	None	None	64.5	1.99219	None	['f06p0345t0496r01', 'f06p0345t0496r02']
f06p0432t0162r01	243	292.5	None	2.14	5.36	0.7	3.23	49.53	1.05	0.56	None	None	None	None	None	None	['f06p0432t0195r01', 'f06p0432t0195r02']
f06p0432t0195r01	292.5	328.5	None	2.99	6.32	0.69	3.33	36	1.29	0.5	None	None	None	None	None	None	['f06p0432t0219r01', 'f06p0432t0219r02']
f06p0432t0219r01	328.5	352.5	292.5	3.17	5.58	0.72	2.4	24	1.36	0.55	2	None	None	60	1.49609	1.82031	['f06p0432t0235r01', 'f06p0432t0235r02']
f06p0432t0235r01	352.5	385.5	331.5	3.07	5.9	0.72	2.83	33	1.25	0.51	2	None	None	54	1.6582	1.6875	['f06p0432t0257r01', 'f06p0432t0257r02']
f06p0432t0257r01	385.5	417	358.5	2.99	6.26	0.72	3.27	31.47	1.43	0.46	2	None	None	58.5	1.67285	1.40918	['f06p0432t0278r01', 'f06p0432t0278r02']
f06p0432t0278r01	417	451.5	388.5	2.89	6.08	0.8	3.19	34.53	1.4	0.53	2	None	None	63	1.54102	1.48828	['f06p0432t0301r01', 'f06p0432t0301r02']
f06p0432t0301r01	451.5	477	415.5	3.22	5.64	0.8	2.42	25.47	1.38	0.55	3	None	None	61.5	1.51465	1.23535	['f06p0432t0318r01', 'f06p0432t0318r02']
f06p0432t0318r01	477	507	445.5	3.11	6.32	0.72	3.21	30	1.38	0.52	3	None	None	61.5	1.375	None	['f06p0432t0338r01', 'f06p0432t0338r02']
f06p0432t0338r01	507	540	None	3.26	6.89	0.7	3.63	33	1.41	0.48	None	None	None	None	None	None	['f06p0432t0360r01', 'f06p0432t0360r02']
f06p0432t0360r01	540	570	None	3.28	5.11	0.69	1.83	30	0.96	0.45	None	None	None	None	None	None	['f06p0432t0380r01', 'f06p0432t0380r02']
f06p0518t0357r01	535.5	568.5	None	3.33	6.37	0.69	3.04	32.97	1.2	0.51	None	None	None	None	None	None	['f06p0518t0379r01', 'f06p0518t0379r02']
f06p0518t0379r01	568.5	598.5	None	3.22	6.07	0.68	2.85	30	1.26	0.48	None	None	None	None	None	None	['f06p0518t0399r01', 'f06p0518t0399r02']
f06p0518t0399r01	598.5	621	565.5	2.89	4.3	0.69	1.4	22.47	1.03	0.55	3	None	None	55.5	1.57129	1.75879	['f06p0518t0414r01', 'f06p0518t0414r02']
f06p0518t0414r01	621	673.5	604.5	2.38	6.95	0.69	4.58	52.53	1.27	0.59	2	None	None	69	1.66504	None	['f06p0518t0449r01', 'f06p0518t0449r02']
f06p0518t0449r01	673.5	694.5	None	4.09	6.16	0.68	2.07	21.03	1.15	0.56	None	None	None	None	None	None	['f06p0518t0463r01', 'f06p0518t0463r02']
f06p0518t0463r01	694.5	720	None	3.44	5.11	0.68	1.68	25.44	1.03	0.46	None	None	None	None	None	None	['f06p0518t0480r01', 'f06p0518t0480r02']
f06p0518t0480r01	720	766.5	703.5	2.33	5.71	0.7	3.38	46.53	1.15	0.52	2	None	None	63	1.9834	None	['f06p0518t0511r01', 'f06p0518t0511r02']
f06p0562t0163r01	244.5	280.5	None	4.84	10.23	0.68	5.38	36	1.26	0.56	None	None	None	None	None	None	['f06p0562t0187r01', 'f06p0562t0187r02']
f06p0562t0187r01	280.5	307.5	None	5.76	9.87	0.66	4.11	27	1.22	0.5	None	None	None	None	None	None	['f06p0562t0205r01', 'f06p0562t0205r02']
f06p0562t0205r01	307.5	330	None	4.89	7.55	0.68	2.67	22.47	1.23	0.54	None	None	None	None	None	None	['f06p0562t0220r01', 'f06p0562t0220r02']
f06p0562t0220r01	330	351	None	4.08	6.43	0.69	2.35	21	1.29	0.54	None	None	None	None	None	None	['f06p0562t0234r01', 'f06p0562t0234r02']
f06p0562t0279r01	418.5	444	None	4.47	7.55	0.68	3.09	25.47	1.32	0.52	None	None	None	None	None	None	['f06p0562t0296r01', 'f06p0562t0296r02']
f06p0562t0296r01	444	471	None	3.93	6.8	0.67	2.88	27	1.26	0.5	None	None	None	None	None	None	['f06p0562t0314r01', 'f06p0562t0314r02']
f06p0562t0314r01	471	502.5	None	3.39	6.4	0.69	3.01	31.53	1.22	0.54	None	None	None	None	None	None	['f06p0562t0335r01', 'f06p0562t0335r02']
f06p0562t0335r01	502.5	531	None	3.43	6.17	0.69	2.75	28.47	1.28	0.51	None	None	None	None	None	None	['f06p0562t0354r01', 'f06p0562t0354r02']
f06p0562t0354r01	531	571.5	None	3.13	8.3	0.7	5.18	40.53	1.45	0.47	None	None	None	None	None	None	['f06p0562t0381r01', 'f06p0562t0381r02']
f06p0562t0381r01	571.5	592.5	535.5	3.93	6.06	0.66	2.14	21	1.29	0.47	2	None	None	57	1.71875	1.08789	['f06p0562t0395r01', 'f06p0562t0395r02']
f06p0562t0395r01	592.5	624	556.5	2.86	5.37	0.7	2.51	31.47	1.1	0.51	3	None	None	67.5	1.40332	1.51465	['f06p0562t0416r01', 'f06p0562t0416r02']
f06p0562t0416r01	624	670.5	589.5	2.72	7.16	0.73	4.44	46.53	1.36	0.54	3	None	None	81	1.45898	1.63867	['f06p0562t0447r01', 'f06p0562t0447r02']
f06p0562t0447r01	670.5	699	631.5	3.86	6.8	0.83	2.94	28.47	1.23	0.51	2	None	None	67.5	1.54883	None	['f06p0562t0466r01', 'f06p0562t0466r02']
f06p0562t0466r01	699	729	None	3.45	6.1	0.72	2.64	30	1.14	0.47	None	None	None	None	None	None	['f06p0562t0486r01', 'f06p0562t0486r02']
f06p0649t0164r01	246	279	None	2.42	4.55	0.68	2.13	33	1.27	0.52	None	None	None	None	None	None	['f06p0649t0186r01', 'f06p0649t0186r02']
f06p0649t0186r01	279	327	None	2.35	6.91	0.68	4.56	48	1.32	0.49	None	None	None	None	None	None	['f06p0649t0218r01', 'f06p0649t0218r02']
f06p0649t0218r01	327	354	289.5	3.42	6.38	0.67	2.96	27	1.45	0.52	2	None	None	64.5	1.54883	2.19727	['f06p0649t0236r01', 'f06p0649t0236r02']
f06p0649t0236r01	354	385.5	331.5	3.31	6.62	0.69	3.32	31.53	1.38	0.48	2	None	None	54	1.87305	2.11133	['f06p0649t0257r01', 'f06p0649t0257r02']
f06p0649t0257r01	385.5	418.5	361.5	3.15	6.82	0.69	3.67	33	1.41	0.51	2	None	None	57	1.99219	None	['f06p0649t0279r01', 'f06p0649t0279r02']
f06p0649t0279r01	418.5	445.5	None	3.45	6.06	0.71	2.6	27	1.31	0.47	None	None	None	None	None	None	['f06p0649t0297r01', 'f06p0649t0297r02']
f06p0735t0165r01	247.5	289.5	None	3.41	7.53	0.67	4.12	42	1.23	0.51	None	None	None	None	None	None	['f06p0735t0193r01', 'f06p0735t0193r02']
f06p0735t0193r01	289.5	315	None	3.84	6.02	0.66	2.18	25.47	1.12	0.49	None	None	None	None	None	None	['f06p0735t0210r01', 'f06p0735t0210r02']
f06p0735t0210r01	315	351	286.5	2.98	6.09	0.67	3.11	36	1.24	0.49	3	None	None	64.5	1.81543	None	['f06p0735t0234r01', 'f06p0735t0234r02']
f06p0735t0234r01	351	379.5	None	2.99	4.77	0.68	1.78	28.53	1.06	0.51	None	None	None	None	None	None	['f06p0735t0253r01', 'f06p0735t0253r02']
f06p0735t0253r01	379.5	444	370.5	2.42	10.01	0.69	7.59	64.44	1.33	0.58	2	None	None	73.5	2.0957	None	['f06p0735t0296r01', 'f06p0735t0296r02']
f06p0735t0296r01	444	460.5	None	5.76	8.2	0.71	2.45	16.55	1.25	0.43	None	None	None	None	None	None	['f06p0735t0307r01', 'f06p0735t0307r02']
f06p0735t0307r01	460.5	486	None	3.52	5.74	0.69	2.22	25.45	1.21	0.58	None	None	None	None	None	None	['f06p0735t0324r01', 'f06p0735t0324r02']
f06p0735t0324r01	486	514.5	None	3.31	5.64	0.68	2.33	28.53	1.21	0.47	None	None	None	None	None	None	['f06p0735t0343r01', 'f06p0735t0343r02']
f07p0126t0185r01	277.5	303	None	3.15	4.85	0.67	1.7	25.47	0.98	0.52	None	None	None	None	None	None	['f07p0126t0202r01', 'f07p0126t0202r02']
f07p0126t0202r01	303	337.5	283.5	2.53	4.86	0.65	2.33	34.53	1.2	0.48	2	None	None	54	1.82812	1.80859	['f07p0126t0225r01', 'f07p0126t0225r02']
f07p0126t0225r01	337.5	376.5	322.5	2.35	5.48	0.68	3.12	39	1.36	0.54	2	None	None	54	1.81836	1.31055	['f07p0126t0251r01', 'f07p0126t0251r02']
f07p0126t0251r01	376.5	409.5	349.5	2.94	5.82	0.77	2.89	33.03	1.28	0.5	2	None	None	60	1.56445	None	['f07p0126t0273r01', 'f07p0126t0273r02']
f07p0126t0273r01	409.5	436.5	None	2.94	5.51	0.66	2.57	27	1.38	0.53	None	None	None	None	None	None	['f07p0126t0291r01', 'f07p0126t0291r02']
f07p0126t0291r01	436.5	456	415.5	2.94	3.97	0.75	1.03	19.47	1.02	0.44	2	None	None	40.5	1.71875	None	['f07p0126t0304r01', 'f07p0126t0304r02']
f07p0300t0172r01	258	289.5	None	2.8	5.4	0.72	2.6	31.53	1.32	0.5	None	None	None	None	None	None	['f07p0300t0193r01', 'f07p0300t0193r02']
f07p0300t0193r01	289.5	330	268.5	2.68	6.34	0.83	3.66	40.47	1.36	0.53	2	None	None	61.5	1.76367	None	['f07p0300t0220r01', 'f07p0300t0220r02']
f07p0300t0220r01	330	369	None	3.35	7.59	0.79	4.25	38.97	1.28	0.51	None	None	None	None	None	None	['f07p0300t0246r01', 'f07p0300t0246r02']
f07p0300t0246r01	369	390	None	3.91	5.68	0.72	1.78	21.03	1.17	0.52	None	None	None	None	None	None	['f07p0300t0260r01', 'f07p0300t0260r02']
f07p0300t0260r01	390	423	370.5	2.94	5.87	0.66	2.93	32.97	1.33	0.51	2	None	None	52.5	1.99219	1.57031	['f07p0300t0282r01', 'f07p0300t0282r02']
f07p0300t0282r01	423	450	397.5	2.97	5.4	0.67	2.43	27	1.28	0.51	2	None	None	52.5	1.78125	None	['f07p0300t0300r01', 'f07p0300t0300r02']
f07p0300t0300r01	450	483	None	2.75	4.95	0.69	2.2	32.97	1.18	0.57	None	None	None	None	None	None	['f07p0300t0322r01', 'f07p0300t0322r02']
f07p0300t0322r01	483	520.5	454.5	2.83	6.54	0.69	3.71	37.56	1.36	0.49	2	None	None	66	1.44727	1.65039	['f07p0300t0347r01', 'f07p0300t0347r02']
f07p0300t0347r01	520.5	547.5	487.5	3.17	6.03	0.69	2.86	27	1.41	0.5	2	None	None	60	1.54883	None	['f07p0300t0365r01', 'f07p0300t0365r02']
f07p0344t0193r01	289.5	322.5	None	5.76	10.68	0.69	4.93	33	1.16	0.54	None	None	None	None	None	None	['f07p0344t0215r01', 'f07p0344t0215r02']
f07p0344t0215r01	322.5	351	None	5.72	9.88	0.69	4.16	28.47	1.16	0.54	None	None	None	None	None	None	['f07p0344t0234r01', 'f07p0344t0234r02']
f07p0344t0234r01	351	373.5	None	5.32	8.59	0.71	3.27	22.55	1.3	0.54	None	None	None	None	None	None	['f07p0344t0249r01', 'f07p0344t0249r02']
f07p0344t0249r01	373.5	394.5	None	4.67	7.19	0.68	2.52	20.98	1.29	0.54	None	None	None	None	None	None	['f07p0344t0263r01', 'f07p0344t0263r02']
f07p0344t0263r01	394.5	423	None	3.91	6.76	0.69	2.85	28.47	1.21	0.46	None	None	None	None	None	None	['f07p0344t0282r01', 'f07p0344t0282r02']
f07p0344t0282r01	423	457.5	None	3.13	6.56	0.71	3.44	34.56	1.27	0.48	None	None	None	None	None	None	['f07p0344t0305r01', 'f07p0344t0305r02']
f07p0344t0305r01	457.5	493.5	None	3.17	7.35	0.71	4.18	35.97	1.46	0.51	None	None	None	None	None	None	['f07p0344t0329r01', 'f07p0344t0329r02']
f07p0344t0329r01	493.5	516	451.5	3.75	6.17	0.73	2.42	22.48	1.41	0.47	3	None	None	64.5	1.43652	1.81348	['f07p0344t0344r01', 'f07p0344t0344r02']
f07p0344t0344r01	516	547.5	487.5	2.87	6.18	0.72	3.32	31.53	1.47	0.54	3	None	None	60	1.625	None	['f07p0344t0365r01', 'f07p0344t0365r02']
f07p0344t0365r01	547.5	583.5	None	3.33	6.97	0.71	3.64	35.97	1.28	0.51	None	None	None	None	None	None	['f07p0344t0389r01', 'f07p0344t0389r02']
f07p0344t0389r01	583.5	615	547.5	3.58	6.93	0.8	3.35	31.45	1.25	0.5	2	None	None	67.5	1.66504	1.69238	['f07p0344t0410r01', 'f07p0344t0410r02']
f07p0344t0410r01	615	646.5	580.5	3.45	7.62	0.82	4.16	31.56	1.54	0.49	3	None	None	66	1.67871	1.18262	['f07p0344t0431r01', 'f07p0344t0431r02']
f07p0344t0431r01	646.5	679.5	607.5	3.71	7.5	0.73	3.79	32.97	1.3	0.56	3	None	None	72	1.43066	None	['f07p0344t0453r01', 'f07p0344t0453r02']
f07p0344t0453r01	679.5	700.5	None	4.21	5.91	0.68	1.69	21	1.07	0.49	None	None	None	None	None	None	['f07p0344t0467r01', 'f07p0344t0467r02']
f07p0344t0467r01	700.5	741	676.5	2.88	6.91	0.68	4.03	40.44	1.2	0.56	3	None	None	64.5	1.81543	None	['f07p0344t0494r01', 'f07p0344t0494r02']
f07p0387t0167r01	250.5	301.5	None	2.72	8.36	0.68	5.64	51.03	1.38	0.49	None	None	None	None	None	None	['f07p0387t0201r01', 'f07p0387t0201r02']
f07p0387t0201r01	301.5	334.5	262.5	4.07	7.82	0.69	3.75	33	1.22	0.45	2	None	None	72	1.70605	None	['f07p0387t0223r01', 'f07p0387t0223r02']
f07p0387t0236r01	354	390	None	2.99	7.16	0.79	4.18	36.03	1.48	0.48	None	None	None	None	None	None	['f07p0387t0260r01', 'f07p0387t0260r02']
f07p0387t0260r01	390	418.5	361.5	3.45	6.73	0.73	3.28	28.52	1.43	0.51	2	None	None	57	1.76367	1.42578	['f07p0387t0279r01', 'f07p0387t0279r02']
f07p0387t0279r01	418.5	441	385.5	3.45	5.14	0.72	1.69	22.45	1.21	0.5	3	None	None	55.5	1.59473	1.8584	['f07p0387t0294r01', 'f07p0387t0294r02']
f07p0387t0294r01	441	489	418.5	2.57	7.24	0.68	4.67	48.03	1.35	0.52	2	None	None	70.5	1.72656	None	['f07p0387t0326r01', 'f07p0387t0326r02']
f07p0387t0326r01	489	523.5	None	3.77	7.75	0.69	3.98	34.53	1.29	0.5	None	None	None	None	None	None	['f07p0387t0349r01', 'f07p0387t0349r02']
f07p0387t0349r01	523.5	550.5	None	3.91	6.42	0.67	2.51	27	1.08	0.48	None	None	None	None	None	None	['f07p0387t0367r01', 'f07p0387t0367r02']
f07p0387t0367r01	550.5	579	None	3.09	5.16	0.7	2.07	28.45	1.13	0.51	None	None	None	None	None	None	['f07p0387t0386r01', 'f07p0387t0386r02']
f07p0387t0386r01	579	628.5	556.5	2.65	7.29	0.68	4.64	49.56	1.25	0.52	2	None	None	72	1.71875	1.92578	['f07p0387t0419r01', 'f07p0387t0419r02']
f07p0387t0419r01	628.5	658.5	595.5	3.8	7.32	0.69	3.52	30	1.33	0.52	2	None	None	63	1.82227	None	['f07p0387t0439r01', 'f07p0387t0439r02']
f07p0387t0439r01	658.5	687	None	3.8	5.96	0.68	2.16	28.47	1.01	0.48	None	None	None	None	None	None	['f07p0387t0458r01', 'f07p0387t0458r02']
f07p0387t0458r01	687	712.5	655.5	2.88	4.88	0.74	2	25.53	1.23	0.54	3	None	None	57	1.76172	1.55469	['f07p0387t0475r01', 'f07p0387t0475r02']
f07p0387t0475r01	712.5	757.5	694.5	2.62	7.95	0.72	5.33	45	1.5	0.59	2	None	None	63	1.6582	None	['f07p0387t0505r01', 'f07p0387t0505r02']
f07p0474t0165r01	247.5	276	None	3.43	6.19	0.7	2.77	28.45	1.24	0.5	None	None	None	None	None	None	['f07p0474t0184r01', 'f07p0474t0184r02']
f07p0474t0184r01	276	298.5	None	3.08	4.85	0.68	1.77	22.56	1.31	0.54	None	None	None	None	None	None	['f07p0474t0199r01', 'f07p0474t0199r02']
f07p0474t0199r01	298.5	334.5	None	2.64	5.52	0.67	2.88	36	1.27	0.5	None	None	None	None	None	None	['f07p0474t0223r01', 'f07p0474t0223r02']
f07p0474t0223r01	334.5	373.5	310.5	2.77	6.46	0.67	3.69	39	1.3	0.49	2	None	None	63	1.77344	None	['f07p0474t0249r01', 'f07p0474t0249r02']
f07p0474t0249r01	373.5	409.5	None	3.17	6.79	0.67	3.62	36	1.32	0.49	None	None	None	None	None	None	['f07p0474t0273r01', 'f07p0474t0273r02']
f07p0474t0273r01	409.5	453	None	3.32	7.54	0.68	4.22	43.44	1.14	0.58	None	None	None	None	None	None	['f07p0474t0302r01', 'f07p0474t0302r02']
f07p0474t0302r01	453	468	None	4.36	5.29	0.66	0.94	15	1.06	0.6	None	None	None	None	None	None	['f07p0474t0312r01', 'f07p0474t0312r02']
f07p0474t0312r01	468	501	None	3.19	6.1	0.67	2.9	33.03	1.23	0.57	None	None	None	None	None	None	['f07p0474t0334r01', 'f07p0474t0334r02']
f07p0474t0334r01	501	534	472.5	3.45	6.45	0.67	3	32.97	1.13	0.48	2	None	None	61.5	1.77344	2.53906	['f07p0474t0356r01', 'f07p0474t0356r02']
f07p0474t0356r01	534	562.5	511.5	3.09	5.2	0.68	2.11	28.53	1.19	0.49	2	None	None	51	2.15625	1.17383	['f07p0474t0375r01', 'f07p0474t0375r02']
f07p0474t0375r01	562.5	601.5	538.5	2.55	6.24	0.7	3.69	39	1.31	0.55	2	None	None	63	1.66504	2.08887	['f07p0474t0401r01', 'f07p0474t0401r02']
f07p0474t0401r01	601.5	634.5	577.5	3.42	7.49	0.72	4.07	33.03	1.4	0.49	2	None	None	57	1.87695	None	['f07p0474t0423r01', 'f07p0474t0423r02']
f07p0474t0423r01	634.5	673.5	None	3.67	8.29	0.75	4.61	39	1.31	0.54	None	None	None	None	None	None	['f07p0474t0449r01', 'f07p0474t0449r02']
f07p0474t0449r01	673.5	697.5	None	4.47	6.51	0.68	2.04	24	0.96	0.56	None	None	None	None	None	None	['f07p0474t0465r01', 'f07p0474t0465r02']
f07p0474t0465r01	697.5	718.5	667.5	3.63	5.23	0.66	1.6	20.98	1.07	0.52	3	None	None	51	1.89746	1.34863	['f07p0474t0479r01', 'f07p0474t0479r02']
f07p0474t0479r01	718.5	774	694.5	2.7	8.08	0.69	5.38	55.44	1.23	0.56	3	None	None	79.5	1.62305	None	['f07p0474t0516r01', 'f07p0474t0516r02']
f07p0561t0170r01	255	276	None	4.07	6.09	0.73	2.02	20.98	1.18	0.51	None	None	None	None	None	None	['f07p0561t0184r01', 'f07p0561t0184r02']
f07p0561t0184r01	276	300	None	3.1	5.21	0.66	2.11	24.02	1.3	0.53	None	None	None	None	None	None	['f07p0561t0200r01', 'f07p0561t0200r02']
f07p0561t0200r01	300	336	277.5	2.75	6.2	0.67	3.45	35.97	1.39	0.5	2	None	None	58.5	1.67285	2.10645	['f07p0561t0224r01', 'f07p0561t0224r02']
f07p0561t0224r01	336	367.5	313.5	3.13	5.99	0.66	2.86	31.56	1.25	0.52	2	None	None	54	1.88965	1.7666	['f07p0561t0245r01', 'f07p0561t0245r02']
f07p0561t0245r01	367.5	388.5	343.5	3.13	4.67	0.67	1.54	20.98	1.21	0.43	2	None	None	45	1.82812	1.70703	['f07p0561t0259r01', 'f07p0561t0259r02']
f07p0561t0259r01	388.5	435	373.5	1.99	5.08	0.66	3.09	46.47	1.17	0.48	2	None	None	61.5	1.76758	1.5625	['f07p0561t0290r01', 'f07p0561t0290r02']
f07p0561t0290r01	435	490.5	412.5	2.44	7.45	0.73	5.01	55.53	1.28	0.48	2	None	None	78	1.66504	None	['f07p0561t0327r01', 'f07p0561t0327r02']
f07p0561t0327r01	490.5	529.5	None	3.6	8.23	0.67	4.63	39.03	1.31	0.5	None	None	None	None	None	None	['f07p0561t0353r01', 'f07p0561t0353r02']
f07p0561t0353r01	529.5	553.5	None	4.09	6.67	0.69	2.58	23.98	1.21	0.54	None	None	None	None	None	None	['f07p0561t0369r01', 'f07p0561t0369r02']
f07p0561t0369r01	553.5	583.5	520.5	3.6	6.3	0.71	2.7	30	1.23	0.52	3	None	None	63	1.7334	1.40137	['f07p0561t0389r01', 'f07p0561t0389r02']
f07p0561t0389r01	583.5	615	550.5	3.26	6.17	0.68	2.91	31.45	1.27	0.49	3	None	None	64.5	1.56738	1.97949	['f07p0561t0410r01', 'f07p0561t0410r02']
f07p0561t0410r01	615	643.5	589.5	3.02	5.85	0.73	2.83	28.55	1.39	0.52	2	None	None	54	1.77344	1.30859	['f07p0561t0429r01', 'f07p0561t0429r02']
f07p0561t0429r01	643.5	669	613.5	3.02	5.43	0.75	2.41	25.47	1.5	0.55	3	None	None	55.5	1.54102	None	['f07p0561t0446r01', 'f07p0561t0446r02']
f07p0561t0446r01	669	699	None	2.99	5.74	0.77	2.75	29.98	1.45	0.45	None	None	None	None	None	None	['f07p0561t0466r01', 'f07p0561t0466r02']
f07p0561t0466r01	699	757.5	670.5	2.59	10.34	0.72	7.76	58.56	1.5	0.51	2	None	None	87	1.42969	None	['f07p0561t0505r01', 'f07p0561t0505r02']
f07p0604t0243r01	364.5	406.5	None	3.37	7.02	0.7	3.65	42	1.1	0.51	None	None	None	None	None	None	['f07p0604t0271r01', 'f07p0604t0271r02']
f07p0604t0271r01	406.5	441	None	3.6	6.15	0.72	2.55	34.44	1.02	0.52	None	None	None	None	None	None	['f07p0604t0294r01', 'f07p0604t0294r02']
f07p0604t0294r01	441	478.5	None	3.17	6.33	0.73	3.15	37.56	1.15	0.47	None	None	None	None	None	None	['f07p0604t0319r01', 'f07p0604t0319r02']
f07p0604t0319r01	478.5	507	None	2.96	5.43	0.74	2.47	28.45	1.22	0.53	None	None	None	None	None	None	['f07p0604t0338r01', 'f07p0604t0338r02']
f07p0604t0338r01	507	549	478.5	2.86	6.56	0.71	3.71	42.03	1.22	0.53	2	None	None	70.5	1.48047	None	['f07p0604t0366r01', 'f07p0604t0366r02']
f07p0604t0366r01	549	571.5	None	3.5	5.71	0.72	2.22	22.53	1.37	0.54	None	None	None	None	None	None	['f07p0604t0381r01', 'f07p0604t0381r02']
f07p0604t0381r01	571.5	601.5	544.5	3.07	5.39	0.69	2.33	30	1.21	0.48	3	None	None	57	1.54102	1.52734	['f07p0604t0401r01', 'f07p0604t0401r02']
f07p0604t0401r01	601.5	642	571.5	2.57	4.84	0.69	2.28	40.47	0.97	0.5	2	None	None	70.5	1.53418	1.34473	['f07p0604t0428r01', 'f07p0604t0428r02']
f07p0604t0428r01	642	670.5	607.5	2.44	3.76	0.68	1.31	28.52	1.02	0.53	2	None	None	63	1.43945	None	['f07p0604t0447r01', 'f07p0604t0447r02']
f07p0604t0447r01	670.5	709.5	None	1.99	4.84	0.67	2.84	39	1.35	0.51	None	None	None	None	None	None	['f07p0604t0473r01', 'f07p0604t0473r02']
f07p0604t0473r01	709.5	751.5	688.5	2.46	6.64	0.7	4.18	42.03	1.48	0.43	2	None	None	63	1.49414	None	['f07p0604t0501r01', 'f07p0604t0501r02']
f07p0648t0332r01	498	522	None	3.91	6.36	0.69	2.45	23.98	1.25	0.51	None	None	None	None	None	None	['f07p0648t0348r01', 'f07p0648t0348r02']
f07p0648t0348r01	522	550.5	None	3.26	6.18	0.67	2.92	28.55	1.29	0.5	None	None	None	None	None	None	['f07p0648t0367r01', 'f07p0648t0367r02']
f07p0648t0367r01	550.5	580.5	None	3.11	5.99	0.69	2.88	30	1.38	0.5	None	None	None	None	None	None	['f07p0648t0387r01', 'f07p0648t0387r02']
f07p0648t0387r01	580.5	609	550.5	3	5.34	0.66	2.34	28.45	1.26	0.5	2	None	None	58.5	1.55566	None	['f07p0648t0406r01', 'f07p0648t0406r02']
f07p0648t0406r01	609	643.5	None	2.7	5.8	0.69	3.1	34.56	1.28	0.5	None	None	None	None	None	None	['f07p0648t0429r01', 'f07p0648t0429r02']
f07p0648t0429r01	643.5	684	None	2.91	6.15	0.74	3.24	40.47	1.16	0.49	None	None	None	None	None	None	['f07p0648t0456r01', 'f07p0648t0456r02']
f07p0648t0456r01	684	717	None	3.02	5.99	0.72	2.97	32.97	1.41	0.48	None	None	None	None	None	None	['f07p0648t0478r01', 'f07p0648t0478r02']
f07p0648t0478r01	717	748.5	None	2.89	5.56	0.73	2.67	31.53	1.32	0.45	None	None	None	None	None	None	['f07p0648t0499r01', 'f07p0648t0499r02']
f07p0691t0178r01	267	325.5	None	2.99	11.09	0.68	8.11	58.56	1.41	0.47	None	None	None	None	None	None	['f07p0691t0217r01', 'f07p0691t0217r02']
f07p0691t0217r01	325.5	369	None	5.23	13.72	0.69	8.49	43.44	1.38	0.58	None	None	None	None	None	None	['f07p0691t0246r01', 'f07p0691t0246r02']
f07p0691t0282r01	423	445.5	None	6.95	11.62	0.69	4.66	22.53	1.38	0.51	None	None	None	None	None	None	['f07p0691t0297r01', 'f07p0691t0297r02']
f07p0691t0297r01	445.5	459	None	5.87	7.4	0.69	1.53	13.47	1.15	0.52	None	None	None	None	None	None	['f07p0691t0306r01', 'f07p0691t0306r02']
f07p0691t0306r01	459	487.5	None	3.82	6.84	0.7	3.02	28.55	1.28	0.5	None	None	None	None	None	None	['f07p0691t0325r01', 'f07p0691t0325r02']
f07p0691t0325r01	487.5	513	None	3.45	5.37	0.65	1.91	25.47	1.11	0.44	None	None	None	None	None	None	['f07p0691t0342r01', 'f07p0691t0342r02']
f07p0691t0342r01	513	561	490.5	2.38	6.36	0.66	3.99	47.97	1.17	0.55	2	None	None	70.5	1.82227	1.30664	['f07p0691t0374r01', 'f07p0691t0374r02']
f07p0691t0374r01	561	592.5	526.5	3.47	6.79	0.67	3.32	31.55	1.33	0.56	2	None	None	66	1.56445	1.62695	['f07p0691t0395r01', 'f07p0691t0395r02']
f07p0691t0395r01	592.5	627	559.5	3.8	7.75	0.77	3.96	34.44	1.26	0.52	3	None	None	67.5	1.5957	2.20117	['f07p0691t0418r01', 'f07p0691t0418r02']
f07p0691t0418r01	627	649.5	592.5	4	6.29	0.65	2.29	22.55	1.25	0.51	2	None	None	57	1.89844	None	['f07p0691t0433r01', 'f07p0691t0433r02']
f07p0691t0433r01	649.5	681	None	3.2	5.43	0.67	2.22	31.45	1.18	0.49	None	None	None	None	None	None	['f07p0691t0454r01', 'f07p0691t0454r02']
f07p0691t0454r01	681	723	None	2.64	6.46	0.64	3.82	42	1.25	0.5	None	None	None	None	None	None	['f07p0691t0482r01', 'f07p0691t0482r02']
f07p0778t0188r01	282	300	None	4	6.01	0.78	2.01	18	1.54	0.52	None	None	None	None	None	None	['f07p0778t0200r01', 'f07p0778t0200r02']
f07p0778t0200r01	300	328.5	None	3.15	6.22	0.75	3.07	28.53	1.52	0.54	None	None	None	None	None	None	['f07p0778t0219r01', 'f07p0778t0219r02']
f07p0778t0219r01	328.5	360	None	3.37	6.63	0.7	3.27	31.47	1.29	0.51	None	None	None	None	None	None	['f07p0778t0240r01', 'f07p0778t0240r02']
f07p0778t0240r01	360	381	None	3.41	4.97	0.7	1.56	20.98	1.13	0.49	None	None	None	None	None	None	['f07p0778t0254r01', 'f07p0778t0254r02']
f07p0778t0254r01	381	432	364.5	2.42	7.82	0.64	5.4	51.03	1.37	0.47	2	None	None	67.5	1.88281	None	['f07p0778t0288r01', 'f07p0778t0288r02']
f07p0778t0288r01	432	472.5	None	3.64	9.28	0.67	5.64	40.53	1.43	0.51	None	None	None	None	None	None	['f07p0778t0315r01', 'f07p0778t0315r02']
f07p0778t0315r01	472.5	502.5	None	4.7	8.59	0.68	3.89	30.02	1.23	0.52	None	None	None	None	None	None	['f07p0778t0335r01', 'f07p0778t0335r02']
f07p0778t0335r01	502.5	535.5	None	4.45	9.49	0.69	5.05	33	1.43	0.55	None	None	None	None	None	None	['f07p0778t0357r01', 'f07p0778t0357r02']
f07p0778t0357r01	535.5	556.5	490.5	5.25	8.48	0.68	3.24	20.98	1.41	0.55	3	None	None	66	1.71094	1.59375	['f07p0778t0371r01', 'f07p0778t0371r02']
f07p0778t0371r01	556.5	583.5	520.5	4.67	8.58	0.67	3.91	27	1.42	0.56	3	None	None	63	1.65234	None	['f07p0778t0389r01', 'f07p0778t0389r02']
f07p0778t0389r01	583.5	606	None	4.76	7.94	0.7	3.18	22.45	1.44	0.55	None	None	None	None	None	None	['f07p0778t0404r01', 'f07p0778t0404r02']
f07p0778t0404r01	606	633	577.5	4.36	7.98	0.68	3.62	27.02	1.35	0.6	3	None	None	55.5	1.87305	None	['f07p0778t0422r01', 'f07p0778t0422r02']
f07p0778t0422r01	633	652.5	None	4.78	7.13	0.71	2.35	19.55	1.25	0.48	None	None	None	None	None	None	['f07p0778t0435r01', 'f07p0778t0435r02']
f07p0778t0435r01	652.5	682.5	None	3.44	6.63	0.66	3.19	30.02	1.33	0.54	None	None	None	None	None	None	['f07p0778t0455r01', 'f07p0778t0455r02']
f07p0778t0455r01	682.5	714	652.5	3.6	6.27	0.66	2.67	31.44	1.15	0.6	2	None	None	61.5	1.71875	1.88477	['f07p0778t0476r01', 'f07p0778t0476r02']
f07p0778t0476r01	714	751.5	682.5	3.74	7.16	0.68	3.42	37.56	1.04	0.46	2	None	None	69	1.80176	None	['f07p0778t0501r01', 'f07p0778t0501r02']
f07p0865t0162r01	243	262.5	None	4.3	6.84	0.69	2.54	19.55	1.45	0.58	None	None	None	None	None	None	['f07p0865t0175r01', 'f07p0865t0175r02']
f07p0865t0175r01	262.5	279	None	3.96	5.91	0.73	1.95	16.47	1.54	0.51	None	None	None	None	None	None	['f07p0865t0186r01', 'f07p0865t0186r02']
f07p0865t0186r01	279	324	262.5	3.02	7.55	0.67	4.53	44.97	1.3	0.5	2	None	None	61.5	1.98047	1.69141	['f07p0865t0216r01', 'f07p0865t0216r02']
f07p0865t0216r01	324	342	289.5	3.77	5.27	0.68	1.5	18.02	1.21	0.51	2	None	None	52.5	1.83594	1.63281	['f07p0865t0228r01', 'f07p0865t0228r02']
f07p0865t0228r01	342	381	319.5	2.68	6.46	0.64	3.78	38.97	1.38	0.52	3	None	None	61.5	1.73438	None	['f07p0865t0254r01', 'f07p0865t0254r02']
f07p0865t0254r01	381	408	None	3.33	5.76	0.69	2.43	27	1.27	0.45	None	None	None	None	None	None	['f07p0865t0272r01', 'f07p0865t0272r02']
f07p0865t0272r01	408	444	None	2.57	5.22	0.69	2.66	36.03	1.19	0.55	None	None	None	None	None	None	['f07p0865t0296r01', 'f07p0865t0296r02']
f07p0865t0296r01	444	478.5	None	2.89	5.08	0.7	2.19	34.53	1.02	0.48	None	None	None	None	None	None	['f07p0865t0319r01', 'f07p0865t0319r02']
f07p0865t0319r01	478.5	523.5	None	2.44	7.21	0.71	4.77	45	1.45	0.53	None	None	None	None	None	None	['f07p0865t0349r01', 'f07p0865t0349r02']
f07p0865t0349r01	523.5	553.5	490.5	3.8	7.41	0.66	3.62	30	1.37	0.52	2	None	None	63	1.61035	None	['f07p0865t0369r01', 'f07p0865t0369r02']
f07p0865t0369r01	553.5	579	None	3.85	6.24	0.66	2.39	25.45	1.23	0.53	None	None	None	None	None	None	['f07p0865t0386r01', 'f07p0865t0386r02']
f07p0865t0386r01	579	610.5	547.5	3.28	6.17	0.67	2.88	31.56	1.2	0.51	3	None	None	63	1.65234	None	['f07p0865t0407r01', 'f07p0865t0407r02']
f07p0865t0407r01	610.5	634.5	None	3.17	5.17	0.67	2	24	1.29	0.54	None	None	None	None	None	None	['f07p0865t0423r01', 'f07p0865t0423r02']
f07p0865t0423r01	634.5	675	616.5	2.77	7.1	0.68	4.33	40.44	1.4	0.54	2	None	None	58.5	1.76758	None	['f07p0865t0450r01', 'f07p0865t0450r02']
f07p0865t0450r01	675	699	None	3.82	6.8	0.69	2.98	23.98	1.36	0.46	None	None	None	None	None	None	['f07p0865t0466r01', 'f07p0865t0466r02']
f07p0865t0466r01	699	726	None	3.11	5.07	0.66	1.96	27	1.15	0.48	None	None	None	None	None	None	['f07p0865t0484r01', 'f07p0865t0484r02']
f08p0040t0162r01	243	273	None	2.96	5.18	0.7	2.22	30	1.19	0.52	None	None	None	None	None	None	['f08p0040t0182r01', 'f08p0040t0182r02']
f08p0040t0182r01	273	322.5	None	2.68	8.03	0.73	5.36	49.56	1.37	0.49	None	None	None	None	None	None	['f08p0040t0215r01', 'f08p0040t0215r02']
f08p0040t0215r01	322.5	360	286.5	3.93	9.09	0.77	5.17	37.44	1.4	0.43	2	None	None	73.5	1.76758	None	['f08p0040t0240r01', 'f08p0040t0240r02']
f08p0040t0240r01	360	385.5	None	3.93	6.46	0.75	2.54	25.56	1.2	0.51	None	None	None	None	None	None	['f08p0040t0257r01', 'f08p0040t0257r02']
f08p0040t0257r01	385.5	405	None	3.32	4.55	0.63	1.24	19.45	1.2	0.51	None	None	None	None	None	None	['f08p0040t0270r01', 'f08p0040t0270r02']
[truncated: 3,883 more rows]

## Sheet: gly+ 3.5 uM cam
id	birth time (minute)	division time (minute)	initiation time (minute)	birth length (micron)	division length (micron)	width (micron)	added division length (micron)	generation time (minute)	growth rate (1/hour)	septum position	overlapping cell cycles	C period (minute)	D period (minute)	C+D (minute)	initiation length per ori (micron)	added initiation length (micron)	daughters
[truncated: 1,416 more rows]

[truncated: 5 more sheets: man 0 uM cam, man 2 uM cam, man 3.5 uM cam, suc 0 uM cam, suc 2 uM cam]
